# Supplementary material for: Site-selective photocatalytic functionalization of peptides and proteins at selenocysteine
Source: Nat Commun. 2022 Nov 12;13:6885. doi: 10.1038/s41467-022-34530-z (PMC9653470; doi:10.1038/s41467-022-34530-z)
Supplement: Supplementary file 3 — Supplementary Dataset 1 [file 41467_2022_34530_MOESM3_ESM.txt]

   GoodVibes v3.0.2 2021/09/20 12:58:41
   Citation: Luchini, G.; Alegre-Requena, J. V.; Funes-Ardoiz, I.; Paton, R. S. F1000Research, 2020, 9, 291.
   GoodVibes version 3.0.2 DOI: 10.12688/f1000research.22758.1

o  Requested: --imag -c 1 --check --spc spc --xyz --ssym --pes SeCys_G-profile.yaml 

   Temperature = 298.15 Kelvin   Concentration = 1.0 mol/L
   All energetic values below shown in Hartree unless otherwise specified.
x  Caution! Different levels of theory found: 
        -B3PW91/6-31+G(d,p): cysSecys_a.log, cysSecys_aa.log, etc.
        -B3PW91/GenECP: Ir2.log, Ir3-T1.log, Ir3.log

   Using vibrational scale factor 1.0: differing levels of theory detected.

   Caution! Implicit solvation (SMD/CPCM) detected. Enthalpic and entropic terms cannot be safely separated. Use them at your own risk!

   Entropic quasi-harmonic treatment: frequency cut-off value of 100.0 wavenumbers will be applied.
   QS = Grimme: Using a mixture of RRHO and Free-rotor vibrational entropies.
   REF: Grimme, S. Chem. Eur. J. 2012, 18, 9955-9964


   Ssymm requested. Symmetry contribution to entropy to be calculated using S. Patchkovskii's 
   open source software "Brute Force Symmetry Analyzer" available under GNU General Public License.
   REF: (C) 1996, 2003 S. Patchkovskii, Serguei.Patchkovskii@sympatico.ca

   Atomic radii used to calculate internal symmetry based on Cambridge Structural Database covalent radii.
   REF: C. R. Groom, I. J. Bruno, M. P. Lightfoot and S. C. Ward, Acta Cryst. 2016, B72, 171-179
   Cordero, B.; Gomez V.; Platero-Prats, A. E.; Reves, M.; Echeverria, J.; Cremades, E.; Barragan, F.; Alvarez, S. Dalton Trans. 2008, 2832-2838


----- Selenocysteine derivative, (CysSe)2 -----

****
Raw thermochemistry information:

   Combining final single point energy with thermal corrections.

   Structure                                       E_SPC             E        ZPE         H_SPC        T.S     T.qh-S      G(T)_SPC   qh-G(T)_SPC  im freq  Point Group
   ********************************************************************************************************************************************************************
o  CysSeCys_a                               -4054.109207  -4051.564351   0.674552  -4053.390660   0.120820   0.109852  -4053.511479  -4053.500512           C1
o  CysSeCys_aa                              -4054.109924  -4051.560091   0.674127  -4053.391444   0.121852   0.110501  -4053.513296  -4053.501945           C1
o  CysSeCys_aaa                             -4054.104959  -4051.559983   0.674636  -4053.386357   0.120823   0.109670  -4053.507181  -4053.496028           C1
o  CysSeCys_aaaa                            -4054.109355  -4051.562249   0.674453  -4053.390959   0.119979   0.109325  -4053.510938  -4053.500284           C1
o  CysSeCys_aaab                            -4054.110741  -4051.562476   0.674543  -4053.392084   0.123209   0.110990  -4053.515293  -4053.503075           C1
o  CysSeCys_aaac                            -4054.113189  -4051.562205   0.674626  -4053.394512   0.121635   0.110237  -4053.516147  -4053.504749           C1
o  CysSeCys_aaad                            -4054.106496  -4051.557804   0.674885  -4053.387467   0.123012   0.110945  -4053.510479  -4053.498412           C1
o  CysSeCys_aaae                            -4054.109868  -4051.568198   0.675305  -4053.390900   0.117866   0.108162  -4053.508766  -4053.499061           C1
o  CysSeCys_aaaf                            -4054.102004  -4051.552876   0.674738  -4053.383129   0.123298   0.111031  -4053.506427  -4053.494159           C1
o  CysSeCys_aaag                            -4054.111173  -4051.565274   0.674576  -4053.392618   0.120720   0.109703  -4053.513338  -4053.502320           C1
o  CysSeCys_aaah                            -4054.106849  -4051.549055   0.673738  -4053.388493   0.125550   0.112191  -4053.514043  -4053.500684           C2
o  CysSeCys_aaai                            -4054.107935  -4051.567112   0.674973  -4053.389152   0.119372   0.108658  -4053.508524  -4053.497810           C2
o  CysSeCys_aaaj                            -4054.108341  -4051.561388   0.674360  -4053.389802   0.121608   0.110226  -4053.511411  -4053.500029           C1
o  CysSeCys_aaak                            -4054.113178  -4051.567327   0.674195  -4053.395042   0.119792   0.109031  -4053.514834  -4053.504073           C1
o  CysSeCys_aaal                            -4054.107994  -4051.555369   0.674471  -4053.389243   0.123444   0.111436  -4053.512687  -4053.500679           C1
o  CysSeCys_aaam                            -4054.104923  -4051.553502   0.673775  -4053.386756   0.123426   0.111329  -4053.510182  -4053.498084           C1
o  CysSeCys_aaan                            -4054.111445  -4051.569495   0.674925  -4053.392696   0.119385   0.109064  -4053.512081  -4053.501760           C1
o  CysSeCys_aaap                            -4054.105316  -4051.556966   0.674421  -4053.386761   0.121906   0.110417  -4053.508667  -4053.497178           C1
o  CysSeCys_aaaq                            -4054.102715  -4051.554135   0.676335  -4053.382978   0.117439   0.107856  -4053.500417  -4053.490834           C1
o  CysSeCys_aab                             -4054.107948  -4051.562626   0.674866  -4053.389261   0.119636   0.109217  -4053.508897  -4053.498478           C1
o  CysSeCys_aac                             -4054.112365  -4051.568950   0.674560  -4053.394036   0.119704   0.109015  -4053.513740  -4053.503052           C1
o  CysSeCys_aad                             -4054.108126  -4051.558832   0.674362  -4053.389489   0.122856   0.110932  -4053.512345  -4053.500421           C1
o  CysSeCys_aae                             -4054.104656  -4051.554561   0.674426  -4053.386036   0.121731   0.110583  -4053.507768  -4053.496620           C1
o  CysSeCys_aaf                             -4054.111333  -4051.561238   0.674779  -4053.392595   0.119450   0.109172  -4053.512045  -4053.501767           C1
o  CysSeCys_aag                             -4054.106971  -4051.560081   0.674590  -4053.388517   0.119784   0.109203  -4053.508300  -4053.497720           C1
o  CysSeCys_aah                             -4054.108443  -4051.563992   0.675214  -4053.389276   0.120316   0.109595  -4053.509592  -4053.498871           C1
o  CysSeCys_aai                             -4054.102270  -4051.559576   0.674346  -4053.383922   0.120468   0.109502  -4053.504390  -4053.493424           C1
o  CysSeCys_aaj                             -4054.110683  -4051.565228   0.674346  -4053.392349   0.119824   0.109234  -4053.512173  -4053.501583           C1
o  CysSeCys_aak                             -4054.110311  -4051.566224   0.675076  -4053.391555   0.119835   0.108827  -4053.511390  -4053.500382           C1
o  CysSeCys_aal                             -4054.104732  -4051.554576   0.674218  -4053.386274   0.122884   0.110922  -4053.509158  -4053.497196           C1
o  CysSeCys_aam                             -4054.108324  -4051.557329   0.674426  -4053.389629   0.123170   0.111071  -4053.512799  -4053.500700           C1
o  CysSeCys_aan                             -4054.111516  -4051.572268   0.675349  -4053.392649   0.117944   0.107997  -4053.510593  -4053.500645           C1
o  CysSeCys_aao                             -4054.106224  -4051.562873   0.674883  -4053.387616   0.118723   0.108761  -4053.506339  -4053.496377           C1
o  CysSeCys_aap                             -4054.109174  -4051.561343   0.675369  -4053.389976   0.119737   0.109377  -4053.509713  -4053.499354           C1
o  CysSeCys_aaq                             -4054.105768  -4051.559802   0.674901  -4053.386982   0.120012   0.109364  -4053.506994  -4053.496346           C1
o  CysSeCys_aar                             -4054.106169  -4051.560140   0.674854  -4053.387239   0.120761   0.109978  -4053.507999  -4053.497216           C1
o  CysSeCys_aas                             -4054.115393  -4051.570549   0.675392  -4053.396532   0.117806   0.108035  -4053.514338  -4053.504568           C1
o  CysSeCys_aat                             -4054.112783  -4051.564853   0.674862  -4053.393949   0.120798   0.109633  -4053.514747  -4053.503582           C1
o  CysSeCys_aau                             -4054.106050  -4051.558357   0.674518  -4053.387479   0.121436   0.110100  -4053.508915  -4053.497578           C1
o  CysSeCys_aav                             -4054.112040  -4051.561454   0.674462  -4053.393634   0.120519   0.109437  -4053.514154  -4053.503071           C1
o  CysSeCys_aaw                             -4054.112733  -4051.563239   0.674405  -4053.394235   0.121498   0.110132  -4053.515733  -4053.504367           C1
o  CysSeCys_aax                             -4054.108763  -4051.561190   0.675327  -4053.389777   0.117963   0.108411  -4053.507739  -4053.498187           C1
o  CysSeCys_aay                             -4054.106753  -4051.560560   0.674577  -4053.388144   0.122721   0.110621  -4053.510864  -4053.498765           C1
o  CysSeCys_aaz                             -4054.109874  -4051.557240   0.674690  -4053.391227   0.119895   0.109288  -4053.511122  -4053.500515           C1
o  CysSeCys_ab                              -4054.114390  -4051.563749   0.674610  -4053.395771   0.120890   0.109893  -4053.516661  -4053.505664           C1
o  CysSeCys_ac                              -4054.108027  -4051.569294   0.674760  -4053.389635   0.119476   0.108704  -4053.509111  -4053.498339           C1
o  CysSeCys_ad                              -4054.110328  -4051.561875   0.674890  -4053.391529   0.121264   0.109976  -4053.512793  -4053.501504           C1
o  CysSeCys_ae                              -4054.114185  -4051.567810   0.675592  -4053.395270   0.115353   0.106819  -4053.510623  -4053.502089           C1
o  CysSeCys_af                              -4054.107250  -4051.559112   0.674475  -4053.388728   0.121352   0.109901  -4053.510081  -4053.498629           C1
o  CysSeCys_ag                              -4054.106125  -4051.564113   0.675716  -4053.386720   0.118654   0.108413  -4053.505374  -4053.495133           C1
o  CysSeCys_ah                              -4054.110070  -4051.560734   0.674574  -4053.391476   0.121459   0.109890  -4053.512935  -4053.501366           C1
o  CysSeCys_ai                              -4054.111243  -4051.560782   0.674815  -4053.392469   0.119877   0.109169  -4053.512346  -4053.501639           C1
o  CysSeCys_aj                              -4054.113432  -4051.563722   0.674636  -4053.394808   0.120684   0.109785  -4053.515491  -4053.504593           C1
o  CysSeCys_ak                              -4054.108693  -4051.563400   0.674530  -4053.390120   0.121358   0.110111  -4053.511478  -4053.500231           C1
o  CysSeCys_al                              -4054.109653  -4051.564241   0.675021  -4053.390787   0.119480   0.109137  -4053.510267  -4053.499924           C1
o  CysSeCys_am                              -4054.105897  -4051.555030   0.674688  -4053.387305   0.119848   0.109248  -4053.507153  -4053.496552           C1
o  CysSeCys_an                              -4054.106122  -4051.557959   0.674303  -4053.387544   0.122533   0.110863  -4053.510077  -4053.498407           C1
o  CysSeCys_ao                              -4054.107077  -4051.565121   0.675368  -4053.387947   0.120127   0.109442  -4053.508074  -4053.497389           C1
o  CysSeCys_ap                              -4054.114861  -4051.570987   0.675097  -4053.396160   0.117202   0.107677  -4053.513362  -4053.503837           C1
o  CysSeCys_aq                              -4054.111278  -4051.558586   0.674433  -4053.392600   0.121764   0.110316  -4053.514364  -4053.502916           C1
o  CysSeCys_ar                              -4054.113008  -4051.568668   0.675017  -4053.394324   0.117239   0.107947  -4053.511563  -4053.502272           C1
o  CysSeCys_as                              -4054.107357  -4051.557979   0.674613  -4053.388674   0.120752   0.109937  -4053.509426  -4053.498611           C1
o  CysSeCys_at                              -4054.116445  -4051.570308   0.674763  -4053.398097   0.118254   0.108303  -4053.516350  -4053.506400           C1
o  CysSeCys_au                              -4054.107943  -4051.564687   0.674923  -4053.389072   0.121860   0.109951  -4053.510932  -4053.499023           C1
o  CysSeCys_av                              -4054.112230  -4051.563438   0.674468  -4053.393656   0.120327   0.109554  -4053.513983  -4053.503210           C1
o  CysSeCys_aw                              -4054.108675  -4051.562381   0.675122  -4053.389816   0.118585   0.108506  -4053.508401  -4053.498322           C1
o  CysSeCys_ax                              -4054.109640  -4051.562896   0.674331  -4053.391221   0.120981   0.109991  -4053.512201  -4053.501211           C1
o  CysSeCys_ay                              -4054.106993  -4051.558739   0.674316  -4053.388446   0.121518   0.110485  -4053.509963  -4053.498931           C1
o  CysSeCys_az                              -4054.105237  -4051.558577   0.675005  -4053.386223   0.121083   0.109896  -4053.507307  -4053.496119           C1
o  CysSeCys_b                               -4054.116497  -4051.570668   0.674675  -4053.398263   0.117103   0.107720  -4053.515366  -4053.505983           C1
o  CysSeCys_c                               -4054.111057  -4051.561337   0.674829  -4053.392305   0.120449   0.109471  -4053.512754  -4053.501776           C1
o  CysSeCys_d                               -4054.110312  -4051.561803   0.674956  -4053.391350   0.121782   0.110346  -4053.513132  -4053.501697           C1
o  CysSeCys_e                               -4054.102435  -4051.554143   0.673887  -4053.384156   0.122903   0.110880  -4053.507059  -4053.495036           C1
o  CysSeCys_f                               -4054.113115  -4051.561038   0.674463  -4053.394517   0.121701   0.110291  -4053.516219  -4053.504809           C1
o  CysSeCys_g                               -4054.113499  -4051.566623   0.675027  -4053.394845   0.117399   0.107972  -4053.512244  -4053.502817           C1
o  CysSeCys_h                               -4054.106407  -4051.563340   0.675327  -4053.387290   0.119387   0.108906  -4053.506677  -4053.496196           C1
o  CysSeCys_i                               -4054.109514  -4051.561090   0.675375  -4053.390433   0.119346   0.108766  -4053.509779  -4053.499200           C1
o  CysSeCys_j                               -4054.114615  -4051.570876   0.675231  -4053.395894   0.116823   0.107578  -4053.512717  -4053.503472           C1
o  CysSeCys_k                               -4054.110804  -4051.568576   0.674204  -4053.392447   0.122106   0.110380  -4053.514553  -4053.502826           C1
o  CysSeCys_l                               -4054.107168  -4051.553488   0.674417  -4053.388582   0.122046   0.110604  -4053.510628  -4053.499186           C1
o  CysSeCys_m                               -4054.104692  -4051.557836   0.674704  -4053.385933   0.120954   0.109939  -4053.506887  -4053.495872           C1
o  CysSeCys_n                               -4054.108313  -4051.556868   0.674648  -4053.389530   0.120994   0.109984  -4053.510523  -4053.499514           C1
o  CysSeCys_o                               -4054.104269  -4051.562364   0.674553  -4053.385836   0.118899   0.108745  -4053.504735  -4053.494581           C1
o  CysSeCys_p                               -4054.105652  -4051.560698   0.674969  -4053.386599   0.121376   0.110256  -4053.507975  -4053.496854           C1
o  CysSeCys_q                               -4054.107341  -4051.570280   0.675478  -4053.388378   0.118252   0.108226  -4053.506630  -4053.496604           C1
o  CysSeCys_r                               -4054.111769  -4051.561955   0.674602  -4053.393050   0.121489   0.110173  -4053.514539  -4053.503224           C1
o  CysSeCys_s                               -4054.110401  -4051.562469   0.675079  -4053.391566   0.119333   0.108744  -4053.510899  -4053.500310           C1
o  CysSeCys_t                               -4054.105202  -4051.562973   0.674785  -4053.386480   0.120766   0.109534  -4053.507245  -4053.496014           C1
o  CysSeCys_u                               -4054.107038  -4051.560773   0.674265  -4053.388598   0.121234   0.110312  -4053.509832  -4053.498910           C1
o  CysSeCys_v                               -4054.107905  -4051.558412   0.674677  -4053.389237   0.120120   0.109528  -4053.509356  -4053.498764           C1
o  CysSeCys_x                               -4054.104762  -4051.560371   0.675052  -4053.385740   0.120060   0.109510  -4053.505800  -4053.495250           C1
o  CysSeCys_y                               -4054.113596  -4051.568891   0.675932  -4053.394433   0.116072   0.107075  -4053.510506  -4053.501508           C1
o  CysSeCys_z                               -4054.113347  -4051.568287   0.675030  -4053.394704   0.118337   0.108236  -4053.513041  -4053.502940           C1
o  diSeCys_a                                -6455.672574  -6450.993353   0.676069  -6454.950953   0.121920   0.111540  -6455.072873  -6455.062493           C2
o  diSeCys_aa                               -6455.669202  -6450.991749   0.675825  -6454.947539   0.123368   0.112968  -6455.070908  -6455.060507           C1
o  diSeCys_aaa                              -6455.674183  -6450.999791   0.675419  -6454.952917   0.123985   0.112946  -6455.076902  -6455.065863           C1
o  diSeCys_aab                              -6455.677150  -6450.997423   0.676475  -6454.955330   0.121759   0.111956  -6455.077089  -6455.067286           C1
o  diSeCys_aac                              -6455.657687  -6450.982634   0.676320  -6454.935771   0.124209   0.113117  -6455.059980  -6455.048888           C1
o  diSeCys_aad                              -6455.673026  -6451.002397   0.677633  -6454.950426   0.120620   0.111086  -6455.071046  -6455.061512           C1
o  diSeCys_aae                              -6455.664243  -6450.976103   0.674951  -6454.942840   0.129295   0.116142  -6455.072136  -6455.058982           C1
o  diSeCys_aaf                              -6455.670300  -6451.001830   0.676262  -6454.948756   0.120761   0.111270  -6455.069517  -6455.060026           C1
o  diSeCys_aag                              -6455.670091  -6450.986679   0.675761  -6454.948296   0.127109   0.114532  -6455.075405  -6455.062828           C1
o  diSeCys_aah                              -6455.668877  -6450.991958   0.675943  -6454.947077   0.126483   0.114075  -6455.073560  -6455.061153           C1
o  diSeCys_aai                              -6455.669466  -6450.988869   0.675636  -6454.947779   0.125457   0.113953  -6455.073236  -6455.061731           C1
o  diSeCys_aaj                              -6455.667823  -6451.000310   0.676834  -6454.945546   0.123268   0.112303  -6455.068814  -6455.057849           C1
o  diSeCys_aak                              -6455.676838  -6450.999041   0.675856  -6454.955319   0.122949   0.112459  -6455.078269  -6455.067778           C1
o  diSeCys_aal                              -6455.673664  -6450.995651   0.676459  -6454.951824   0.122753   0.112185  -6455.074578  -6455.064009           C1
o  diSeCys_aam                              -6455.671460  -6451.005564   0.676854  -6454.949460   0.119550   0.110590  -6455.069011  -6455.060050           C1
o  diSeCys_aan                              -6455.667263  -6450.989267   0.675530  -6454.945929   0.125564   0.113741  -6455.071493  -6455.059670           C1
o  diSeCys_aao                              -6455.667586  -6450.981836   0.675782  -6454.945809   0.126116   0.114084  -6455.071925  -6455.059893           C1
o  diSeCys_aap                              -6455.668330  -6451.000853   0.676597  -6454.946543   0.120919   0.111202  -6455.067462  -6455.057745           C1
o  diSeCys_aaq                              -6455.670198  -6450.994088   0.675754  -6454.948631   0.124284   0.113159  -6455.072915  -6455.061789           C1
o  diSeCys_ab                               -6455.668030  -6450.987492   0.675472  -6454.946481   0.126279   0.114470  -6455.072759  -6455.060951           C1
o  diSeCys_ac                               -6455.667240  -6450.985021   0.675891  -6454.945361   0.126105   0.114123  -6455.071466  -6455.059485           C1
o  diSeCys_ad                               -6455.665612  -6450.996114   0.676558  -6454.943672   0.122843   0.112251  -6455.066514  -6455.055922           C1
o  diSeCys_ae                               -6455.668777  -6450.997860   0.676459  -6454.946721   0.123280   0.112724  -6455.070001  -6455.059445           C1
o  diSeCys_af                               -6455.667243  -6450.987888   0.675282  -6454.945790   0.127022   0.114754  -6455.072812  -6455.060544           C1
o  diSeCys_ag                               -6455.674542  -6450.997048   0.676042  -6454.952824   0.123169   0.112701  -6455.075994  -6455.065525           C1
o  diSeCys_ah                               -6455.668741  -6450.998928   0.677734  -6454.945836   0.121969   0.111512  -6455.067804  -6455.057348           C1
o  diSeCys_ai                               -6455.665984  -6450.985951   0.675263  -6454.944478   0.127288   0.114884  -6455.071766  -6455.059362           C1
o  diSeCys_aj                               -6455.668797  -6450.990831   0.676048  -6454.946957   0.123702   0.112969  -6455.070659  -6455.059926           C1
o  diSeCys_ak                               -6455.668410  -6450.978952   0.675787  -6454.946485   0.127527   0.114871  -6455.074012  -6455.061356           C1
o  diSeCys_al                               -6455.665717  -6450.991340   0.676798  -6454.943470   0.121253   0.111592  -6455.064723  -6455.055062           C1
o  diSeCys_am                               -6455.672537  -6450.988939   0.674998  -6454.951227   0.127265   0.114834  -6455.078492  -6455.066061           C1
o  diSeCys_an                               -6455.672655  -6450.982369   0.675157  -6454.951180   0.127244   0.115117  -6455.078423  -6455.066297           C1
o  diSeCys_ao                               -6455.669233  -6450.992014   0.676442  -6454.946938   0.125322   0.113797  -6455.072260  -6455.060735           C1
o  diSeCys_ap                               -6455.677111  -6450.994096   0.675478  -6454.955569   0.125409   0.113896  -6455.080978  -6455.069465           C1
o  diSeCys_aq                               -6455.668969  -6450.988506   0.675823  -6454.947118   0.126006   0.114089  -6455.073124  -6455.061206           C1
o  diSeCys_ar                               -6455.663210  -6450.988576   0.676731  -6454.940796   0.123796   0.112750  -6455.064592  -6455.053547           C1
o  diSeCys_as                               -6455.670930  -6450.998182   0.676139  -6454.949252   0.121838   0.111989  -6455.071089  -6455.061241           C1
o  diSeCys_at                               -6455.667071  -6450.994545   0.675904  -6454.945681   0.123632   0.112513  -6455.069313  -6455.058194           C1
o  diSeCys_au                               -6455.670050  -6450.986433   0.675487  -6454.948545   0.125220   0.113856  -6455.073765  -6455.062401           C1
o  diSeCys_av                               -6455.667604  -6450.988246   0.674780  -6454.946379   0.128007   0.115454  -6455.074386  -6455.061833           C1
o  diSeCys_aw                               -6455.671245  -6450.989626   0.675646  -6454.949524   0.126293   0.114107  -6455.075817  -6455.063632           C1
o  diSeCys_ax                               -6455.667138  -6450.994615   0.676914  -6454.944816   0.123177   0.112389  -6455.067994  -6455.057205           C1
o  diSeCys_ay                               -6455.668268  -6450.986696   0.675870  -6454.946414   0.126370   0.114345  -6455.072784  -6455.060759           C1
o  diSeCys_az                               -6455.671186  -6450.999977   0.676252  -6454.949329   0.123867   0.112695  -6455.073196  -6455.062024           C1
o  diSeCys_b                                -6455.663012  -6450.995537   0.676685  -6454.940748   0.125200   0.113353  -6455.065948  -6455.054101           C1
o  diSeCys_c                                -6455.662837  -6450.995423   0.677299  -6454.940261   0.122675   0.112081  -6455.062935  -6455.052342           C1
o  diSeCys_d                                -6455.663156  -6450.994246   0.677105  -6454.940919   0.119692   0.110921  -6455.060611  -6455.051840           C1
o  diSeCys_e                                -6455.666404  -6450.983742   0.675676  -6454.944639   0.125895   0.114198  -6455.070535  -6455.058838           C1
o  diSeCys_f                                -6455.672115  -6450.990044   0.675801  -6454.950410   0.125527   0.113911  -6455.075937  -6455.064321           C1
o  diSeCys_g                                -6455.674075  -6450.992502   0.675143  -6454.952788   0.126817   0.114660  -6455.079605  -6455.067447           C1
o  diSeCys_h                                -6455.671779  -6450.994360   0.675654  -6454.950262   0.124972   0.113654  -6455.075234  -6455.063916           C1
o  diSeCys_i                                -6455.669771  -6450.992597   0.676502  -6454.947689   0.122909   0.112640  -6455.070598  -6455.060329           C1
o  diSeCys_j                                -6455.663689  -6450.981019   0.676011  -6454.941610   0.127570   0.114898  -6455.069181  -6455.056508           C1
o  diSeCys_k                                -6455.667859  -6450.988539   0.674933  -6454.946580   0.127505   0.115191  -6455.074086  -6455.061772           C1
o  diSeCys_l                                -6455.663590  -6450.985003   0.676266  -6454.941539   0.125700   0.113807  -6455.067240  -6455.055346           C1
o  diSeCys_m                                -6455.664118  -6450.988280   0.676224  -6454.942150   0.123655   0.112804  -6455.065805  -6455.054955           C1
o  diSeCys_n                                -6455.668219  -6450.988847   0.676069  -6454.946430   0.124313   0.113145  -6455.070743  -6455.059575           C1
o  diSeCys_o                                -6455.666415  -6450.985645   0.675577  -6454.944788   0.127242   0.114601  -6455.072030  -6455.059389           C1
o  diSeCys_p                                -6455.669633  -6450.989372   0.676175  -6454.947721   0.124806   0.113404  -6455.072527  -6455.061126           C1
o  diSeCys_q                                -6455.667276  -6450.986371   0.676221  -6454.945146   0.124856   0.113503  -6455.070001  -6455.058649           C1
o  diSeCys_r                                -6455.668866  -6450.987494   0.676470  -6454.946920   0.122382   0.112127  -6455.069302  -6455.059047           C1
o  diSeCys_s                                -6455.671597  -6450.990749   0.675534  -6454.949965   0.127256   0.114559  -6455.077220  -6455.064523           C1
o  diSeCys_t                                -6455.670853  -6450.991270   0.676413  -6454.948814   0.123977   0.113028  -6455.072790  -6455.061841           C1
o  diSeCys_u                                -6455.667198  -6450.986295   0.676435  -6454.944808   0.126893   0.114500  -6455.071701  -6455.059308           C1
o  diSeCys_v                                -6455.664675  -6450.982392   0.675946  -6454.942603   0.130095   0.116076  -6455.072698  -6455.058679           C1
o  diSeCys_w                                -6455.673886  -6450.998417   0.675757  -6454.952410   0.123353   0.112725  -6455.075763  -6455.065135           C1
o  diSeCys_x                                -6455.662355  -6450.978180   0.675528  -6454.940597   0.126907   0.114883  -6455.067504  -6455.055480           C1
o  diSeCys_y                                -6455.669884  -6450.996754   0.675943  -6454.948216   0.124021   0.113013  -6455.072237  -6455.061229           C1
o  diSeCys_z                                -6455.675481  -6450.997444   0.676580  -6454.953499   0.121352   0.111754  -6455.074851  -6455.065253           C1
o  Ir2                                      -2943.099381  -2942.300902   0.679589  -2942.367182   0.144595   0.128464  -2942.511778  -2942.495647           C1
o  Ir3-T1                                   -2942.901659  -2942.103869   0.679978  -2942.168913   0.142213   0.127735  -2942.311127  -2942.296648           C1
o  Ir3                                      -2942.998717  -2942.201638   0.683996  -2942.262699   0.137622   0.124088  -2942.400321  -2942.386787           C2
o  PTA-rad                                   -741.273854   -741.154305   0.191877   -741.073345   0.038005   0.038018   -741.111350   -741.111363           Cs
o  PTA-SeCys_a                              -3969.169323  -3966.706467   0.533492  -3968.604737   0.089553   0.083737  -3968.694289  -3968.688474           C1
o  PTA-SeCys_b                              -3969.166363  -3966.704650   0.532237  -3968.602578   0.092049   0.085170  -3968.694628  -3968.687748           C1
o  PTA-SeCys_c                              -3969.170116  -3966.708770   0.533146  -3968.605867   0.089043   0.083709  -3968.694910  -3968.689575           C1
o  PTA-SeCys_d                              -3969.169885  -3966.708885   0.532500  -3968.606000   0.091785   0.085106  -3968.697785  -3968.691106           C1
o  PTA-SeCys_e                              -3969.169750  -3966.707634   0.532302  -3968.606108   0.090805   0.084335  -3968.696913  -3968.690443           C1
o  PTA                                       -741.462563   -741.342429   0.192268   -741.262067   0.035583   0.035595   -741.297651   -741.297663          C3v
o  SeCys-anion_a                            -3227.953294  -3225.597943   0.336202  -3227.594151   0.074354   0.069068  -3227.668505  -3227.663219           C1
o  SeCys-anion_b                            -3227.956083  -3225.603272   0.336513  -3227.596900   0.071960   0.067697  -3227.668861  -3227.664597           C1
o  SeCys-anion_c                            -3227.950158  -3225.593514   0.336373  -3227.590997   0.072347   0.068041  -3227.663344  -3227.659038           C1
o  SeCys-anion_d                            -3227.956477  -3225.599774   0.336323  -3227.597274   0.072889   0.068383  -3227.670163  -3227.665657           C1
o  SeCys-anion_e                            -3227.954364  -3225.604324   0.336670  -3227.595163   0.071468   0.067221  -3227.666631  -3227.662384           C1
o  SeCys-anion_f                            -3227.953937  -3225.599924   0.336230  -3227.594817   0.073335   0.068603  -3227.668152  -3227.663420           C1
o  SeCys-anion_g                            -3227.954528  -3225.600671   0.336505  -3227.595352   0.072536   0.067877  -3227.667887  -3227.663228           C1
o  SeCys-anion_h                            -3227.958629  -3225.601235   0.336097  -3227.599778   0.072943   0.068082  -3227.672721  -3227.667860           C1
o  SeCys-anion_i                            -3227.953846  -3225.598912   0.336448  -3227.594548   0.073436   0.068612  -3227.667984  -3227.663160           C1
o  SeCys-anion_j                            -3227.953828  -3225.598893   0.336366  -3227.594546   0.074327   0.069063  -3227.668873  -3227.663609           C1
o  SeCys-anion_k                            -3227.942627  -3225.591777   0.336638  -3227.583573   0.069382   0.066416  -3227.652954  -3227.649988           C1
o  SeCys-anion_l                            -3227.958413  -3225.602455   0.336278  -3227.599466   0.072489   0.067904  -3227.671955  -3227.667370           C1
o  SeCys-anion_m                            -3227.956170  -3225.599593   0.336274  -3227.596943   0.073602   0.068798  -3227.670545  -3227.665741           C1
o  SeCys-anion_n                            -3227.952580  -3225.601036   0.336585  -3227.593386   0.071886   0.067480  -3227.665273  -3227.660866           C1
o  SeCys-Int-I-rad_a                        -7196.960233  -7192.186120   0.870558  -7196.035064   0.143673   0.130380  -7196.178737  -7196.165444           C1
o  SeCys-Int-I-rad_aa                       -7196.948396  -7192.153757   0.869074  -7196.023905   0.147337   0.132500  -7196.171243  -7196.156405           C1
o  SeCys-Int-I-rad_ab                       -7196.959079  -7192.185246   0.871691  -7196.033216   0.139948   0.128348  -7196.173164  -7196.161563           C1
o  SeCys-Int-I-rad_b                        -7196.965836  -7192.191305   0.872975  -7196.038874   0.138447   0.127749  -7196.177321  -7196.166623           C1
o  SeCys-Int-I-rad_c                        -7196.973941  -7192.201362   0.872087  -7196.047693   0.139852   0.128438  -7196.187545  -7196.176131           C1
o  SeCys-Int-I-rad_d                        -7196.971211  -7192.195300   0.871915  -7196.044961   0.141142   0.129109  -7196.186103  -7196.174071           C1
o  SeCys-Int-I-rad_e                        -7196.962701  -7192.185845   0.871361  -7196.037023   0.141150   0.129075  -7196.178172  -7196.166098           C1
o  SeCys-Int-I-rad_g                        -7196.954115  -7192.174187   0.870031  -7196.029258   0.144398   0.130941  -7196.173657  -7196.160199           C1
o  SeCys-Int-I-rad_h                        -7196.949528  -7192.172983   0.869000  -7196.025202   0.145397   0.131526  -7196.170600  -7196.156728           C1
o  SeCys-Int-I-rad_j                        -7196.952764  -7192.171895   0.870110  -7196.027588   0.144359   0.130981  -7196.171947  -7196.158569           C1
o  SeCys-Int-I-rad_l                        -7196.963599  -7192.180312   0.871007  -7196.037964   0.143071   0.129794  -7196.181035  -7196.167758           C1
o  SeCys-Int-I-rad_m                        -7196.964949  -7192.182191   0.870757  -7196.039396   0.143584   0.130350  -7196.182980  -7196.169746           C1
o  SeCys-Int-I-rad_n                        -7196.959913  -7192.183800   0.872050  -7196.033542   0.140303   0.128600  -7196.173845  -7196.162142           C1
o  SeCys-Int-I-rad_o                        -7196.951475  -7192.157849   0.870131  -7196.026234   0.145964   0.131506  -7196.172198  -7196.157740           C1
o  SeCys-Int-I-rad_p                        -7196.950224  -7192.154964   0.870042  -7196.025077   0.145156   0.131186  -7196.170233  -7196.156263           C1
o  SeCys-Int-I-rad_q                        -7196.953906  -7192.169132   0.869426  -7196.029146   0.145199   0.131587  -7196.174345  -7196.160733           C1
o  SeCys-Int-I-rad_r                        -7196.952908  -7192.169515   0.870171  -7196.027746   0.143565   0.130453  -7196.171311  -7196.158199           C1
o  SeCys-Int-I-rad_s                        -7196.945169  -7192.151000   0.869257  -7196.020440   0.147566   0.132676  -7196.168006  -7196.153115           C1
o  SeCys-Int-I-rad_w                        -7196.955061  -7192.188304   0.871987  -7196.029142   0.138280   0.127377  -7196.167422  -7196.156519           C1
o  SeCys-Int-I-rad_x                        -7196.953061  -7192.174299   0.870389  -7196.027974   0.140793   0.129360  -7196.168768  -7196.157335           C1
o  SeCys-Int-II-anion_a                     -7197.140055  -7192.346805   0.870096  -7196.214628   0.148946   0.132707  -7196.363574  -7196.347335           C1
o  SeCys-Int-II-anion_b                     -7197.135931  -7192.358227   0.871085  -7196.210091   0.142710   0.129741  -7196.352802  -7196.339832           C1
o  SeCys-Int-II-anion_c                     -7197.141206  -7192.361517   0.870442  -7196.215979   0.143936   0.130334  -7196.359915  -7196.346312           C1
o  SeCys-Int-II-anion_d                     -7197.141485  -7192.344710   0.870306  -7196.216123   0.144548   0.130800  -7196.360671  -7196.346923           C1
o  SeCys-Int-II-anion_e                     -7197.143879  -7192.360197   0.868522  -7196.220089   0.147514   0.132023  -7196.367604  -7196.352113           C1
o  SeCys-Int-II-anion_f                     -7197.137265  -7192.351421   0.869716  -7196.212315   0.146647   0.131785  -7196.358962  -7196.344101           C1
o  SeCys-Int-II-anion_g                     -7197.144174  -7192.355038   0.868606  -7196.220091   0.146991   0.131863  -7196.367082  -7196.351954           C1
o  SeCys-Int-II-anion_h                     -7197.136024  -7192.346919   0.870048  -7196.210771   0.146516   0.131830  -7196.357287  -7196.342601           C1
o  SeCys-Int-II-anion_i                     -7197.142811  -7192.361361   0.872025  -7196.216295   0.141041   0.128729  -7196.357335  -7196.345024           C1
o  SeCys-Int-II-anion_j                     -7197.145171  -7192.363606   0.871013  -7196.219250   0.144419   0.130444  -7196.363669  -7196.349695           C1
o  SeCys-Int-II-anion_k                     -7197.144804  -7192.360341   0.869372  -7196.220295   0.145033   0.130830  -7196.365329  -7196.351125           C1
o  SeCys-Int-II-anion_l                     -7197.137024  -7192.365333   0.869768  -7196.212271   0.145232   0.130918  -7196.357503  -7196.343190           C1
o  SeCys-Int-II-anion_m                     -7197.138551  -7192.354314   0.871161  -7196.212504   0.143176   0.130021  -7196.355680  -7196.342526           C1
o  SeCys-Int-II-anion_n                     -7197.137616  -7192.356744   0.870956  -7196.211826   0.144312   0.130279  -7196.356138  -7196.342105           C1
o  SeCys-Int-II-anion_o                     -7197.128359  -7192.324812   0.870176  -7196.202771   0.149621   0.133363  -7196.352392  -7196.336134           C1
o  SeCys-Int-II-anion_p                     -7197.139713  -7192.347554   0.869858  -7196.214593   0.146797   0.131773  -7196.361389  -7196.346366           C1
o  SeCys-Int-II-anion_q                     -7197.146711  -7192.356101   0.871780  -7196.220398   0.141130   0.128804  -7196.361528  -7196.349202           C1
o  SeCys-Int-II-anion_r                     -7197.131938  -7192.324397   0.870282  -7196.206236   0.150426   0.133613  -7196.356662  -7196.339849           C1
o  SeCys-Int-II-anion_s                     -7197.139930  -7192.349650   0.870032  -7196.214955   0.143328   0.130191  -7196.358284  -7196.345147           C1
o  SeCys-Int-II-rad_a                       -7196.974000  -7192.186336   0.870768  -7196.048051   0.147131   0.132264  -7196.195183  -7196.180316           C1
o  SeCys-Int-II-rad_b                       -7196.975142  -7192.193326   0.871112  -7196.049094   0.145876   0.131590  -7196.194969  -7196.180683           C1
o  SeCys-Int-II-rad_c                       -7196.973677  -7192.184263   0.871821  -7196.047057   0.144415   0.130867  -7196.191472  -7196.177924           C1
o  SeCys-Int-II-rad_d                       -7196.973800  -7192.192844   0.872429  -7196.046890   0.143589   0.130141  -7196.190480  -7196.177031           C1
o  SeCys-Int-II-rad_f                       -7196.963239  -7192.178242   0.870620  -7196.037533   0.145814   0.131964  -7196.183347  -7196.169496           C1
o  SeCys-Int-II-rad_g                       -7196.974402  -7192.199503   0.871988  -7196.047976   0.142438   0.129634  -7196.190414  -7196.177610           C1
o  SeCys-Int-II-rad_h                       -7196.969847  -7192.191055   0.871508  -7196.043776   0.143463   0.130440  -7196.187238  -7196.174216           C1
o  SeCys-Int-II-rad_n                       -7196.970036  -7192.187569   0.871651  -7196.043571   0.146066   0.131458  -7196.189637  -7196.175029           C1
o  SeCys-Int-II-rad_o                       -7196.958725  -7192.157173   0.869663  -7196.033540   0.150207   0.134015  -7196.183747  -7196.167555           C1
o  SeCys-Int-II-rad_p                       -7196.974628  -7192.186463   0.871054  -7196.048514   0.145679   0.131532  -7196.194193  -7196.180046           C1
o  SeCys-Int-II-rad_r                       -7196.960860  -7192.157118   0.869069  -7196.035941   0.152040   0.134990  -7196.187981  -7196.170931           C1
o  SeCys-Int-II-rad_s                       -7196.974097  -7192.188377   0.871183  -7196.048030   0.144756   0.131033  -7196.192786  -7196.179063           C1
o  SeCys-rad_a                              -3227.786199  -3225.432262   0.335963  -3227.427400   0.072849   0.068663  -3227.500249  -3227.496063           C1
o  SeCys-rad_b                              -3227.787578  -3225.435946   0.335581  -3227.429062   0.073862   0.069033  -3227.502924  -3227.498095           C1
o  SeCys-rad_c                              -3227.786926  -3225.430847   0.336218  -3227.427832   0.073513   0.068900  -3227.501346  -3227.496732           C1
o  SeCys-rad_d                              -3227.786782  -3225.430997   0.336121  -3227.427798   0.073503   0.068976  -3227.501301  -3227.496774           C1
o  SeCys-rad_e                              -3227.785902  -3225.437185   0.336101  -3227.427178   0.072329   0.068023  -3227.499507  -3227.495201           C1
o  SeCys-rad_f                              -3227.783667  -3225.431722   0.336030  -3227.424715   0.074047   0.069249  -3227.498762  -3227.493963           C1
o  SeCys-rad_g                              -3227.786530  -3225.435658   0.335745  -3227.427850   0.073953   0.069079  -3227.501803  -3227.496929           C1
o  SeCys-rad_h                              -3227.784563  -3225.434177   0.336142  -3227.425677   0.073497   0.068707  -3227.499174  -3227.494385           C1
o  SeCys-rad_i                              -3227.786971  -3225.432981   0.336256  -3227.427989   0.072745   0.068339  -3227.500735  -3227.496328           C1
o  SeCys-rad_j                              -3227.784945  -3225.431868   0.336174  -3227.425865   0.073619   0.068998  -3227.499485  -3227.494863           C1
o  SeCys-rad_k                              -3227.785820  -3225.432692   0.335716  -3227.427021   0.075165   0.069877  -3227.502186  -3227.496898           C1
o  SeCys-rad_m                              -3227.781500  -3225.435403   0.336408  -3227.422526   0.071261   0.067622  -3227.493787  -3227.490148           C1
o  SeCys-rad_n                              -3227.787307  -3225.433110   0.335696  -3227.428695   0.074308   0.069220  -3227.503003  -3227.497915           C1
o  SeCys-rad_o                              -3227.786790  -3225.431047   0.336127  -3227.427756   0.074113   0.069309  -3227.501868  -3227.497064           C1
o  SeCys-rad_p                              -3227.783073  -3225.434681   0.336366  -3227.424132   0.072169   0.067881  -3227.496301  -3227.492013           C1
o  SeCys-TS-II-anion_a                      -7197.118736  -7192.332427   0.869962  -7196.194617   0.141100   0.128423  -7196.335717  -7196.323040  -479.18  C1
o  SeCys-TS-II-anion_b                      -7197.119771  -7192.333171   0.869833  -7196.195636   0.143438   0.129583  -7196.339074  -7196.325220  -482.74  C1
o  SeCys-TS-II-anion_c                      -7197.120192  -7192.338810   0.869890  -7196.196191   0.140334   0.127992  -7196.336525  -7196.324183  -483.09  C1
o  SeCys-TS-II-anion_e                      -7197.120420  -7192.332897   0.870037  -7196.196302   0.139504   0.127739  -7196.335806  -7196.324041  -477.32  C1
o  SeCys-TS-II-anion_h                      -7197.122401  -7192.336569   0.869638  -7196.198589   0.139642   0.127867  -7196.338231  -7196.326456  -479.06  C1
o  SeCys-TS-II-anion_i                      -7197.118542  -7192.336220   0.869918  -7196.194434   0.140556   0.128114  -7196.334990  -7196.322548  -493.15  C1
o  SeCys-TS-II-anion_j                      -7197.118742  -7192.337498   0.869554  -7196.195041   0.140387   0.127930  -7196.335428  -7196.322971  -482.13  C1
o  SeCys-TS-II-anion_k                      -7197.116324  -7192.327248   0.869944  -7196.192120   0.141294   0.128638  -7196.333413  -7196.320758  -478.33  C1
o  SeCys-TS-II-anion_l                      -7197.119075  -7192.335490   0.870816  -7196.194437   0.140133   0.127813  -7196.334571  -7196.322250  -482.40  C1
o  SeCys-TS-II-anion_m                      -7197.115893  -7192.332840   0.869851  -7196.191660   0.143709   0.129688  -7196.335369  -7196.321348  -486.70  C1
o  SeCys-TS-II-anion_o                      -7197.119507  -7192.332905   0.869158  -7196.195941   0.141861   0.128899  -7196.337802  -7196.324840  -472.99  C1
o  SeCys-TS-II-anion_p                      -7197.117796  -7192.334531   0.869923  -7196.193734   0.140993   0.128247  -7196.334727  -7196.321981  -478.43  C1
o  SeCys-TS-II-anion_q                      -7197.118942  -7192.336782   0.870178  -7196.194732   0.140271   0.127866  -7196.335003  -7196.322597  -497.14  C1
o  SeCys-TS-II-anion_r                      -7197.117693  -7192.337278   0.869641  -7196.193918   0.140797   0.128206  -7196.334715  -7196.322124  -486.05  C1
o  SeCys-TS-II-C-anion_a                    -7197.136847  -7192.351478   0.869401  -7196.212932   0.145172   0.130431  -7196.358104  -7196.343362   -29.94  C1
o  SeCys-TS-II-C-anion_c                    -7197.133062  -7192.357408   0.869193  -7196.209501   0.144481   0.129959  -7196.353982  -7196.339460   -28.23  C1
o  SeCys-TS-II-C-anion_e                    -7197.135375  -7192.359304   0.869285  -7196.211841   0.143303   0.129403  -7196.355144  -7196.341244   -38.32  C1
o  SeCys-TS-II-rad_a                        -7196.939907  -7192.161841   0.870784  -7196.014883   0.141323   0.129006  -7196.156206  -7196.143889  -646.40  C1
o  SeCys-TS-II-rad_b                        -7196.932883  -7192.145101   0.870368  -7196.008193   0.144617   0.130528  -7196.152810  -7196.138721  -484.44  C1
o  SeCys-TS-II-rad_i                        -7196.938126  -7192.160704   0.870480  -7196.013607   0.140220   0.128273  -7196.153827  -7196.141880  -645.36  C1
o  SeCys-TS-II-rad_j                        -7196.937794  -7192.159559   0.870408  -7196.013329   0.140671   0.128489  -7196.154000  -7196.141818  -651.09  C1
o  SePTA-rad                                -3142.859434  -3140.591799   0.194062  -3142.655071   0.042951   0.042884  -3142.698022  -3142.697955           Cs
o  SePTA                                    -3143.054191  -3140.785953   0.194481  -3142.849774   0.040623   0.040551  -3142.890397  -3142.890326          C3v
   ********************************************************************************************************************************************************************

****
--check section:

   Checks for thermochemistry calculations (frequency calculations): (only most important shown)
   *******************************************************************************************************************************************************
o  Using Gaussian 16 Revision B.01 in all calculations.
o  Using scrf=(smd,solvent=acetonitrile) in all calculations.
o  Using a standard concentration of 1 M for solvent phase.
o  No duplicates or enantiomers found
o  Using empiricaldispersion=(gd3bj) in all calculations.
   *******************************************************************************************************************************************************

   Checks for single-point corrections: (only most important shown)
   *******************************************************************************************************************************************************
o  Using Gaussian 16 Revision B.01 in all the single-point corrections.
o  Using scrf=(smd,solvent=acetonitrile) in all single-point corrections.
o  No potential differences found between frequency and single-point geometries (based on input coordinates).
o  Using empiricaldispersion=(gd3bj) in all the singe-point calculations.
   *******************************************************************************************************************************************************

****
Relative G values:

   Gconf correction requested to be applied to below relative values using quasi-harmonic Boltzmann factors

   RXN: Initial Ir excit. (kcal/mol)              DE_SPC            DE       DZPE        DH_SPC       T.DS    T.qh-DS      DG(T)_SPC   qh-DG(T)_SPC
   ********************************************************************************************************************************************************************
o  Ir3                                              0.00          0.00       0.00          0.00       0.00       0.00          0.00          0.00
o  Ir3-T1                                          60.90         61.35      -2.52         58.85       2.88       2.29         55.97         56.56
   ********************************************************************************************************************************************************************

   RXN: Anionic main pathway (kcal/mol)           DE_SPC            DE       DZPE        DH_SPC       T.DS    T.qh-DS      DG(T)_SPC   qh-DG(T)_SPC
   ********************************************************************************************************************************************************************
o  Ir3+PTA+diSecys                                  0.00          0.00       0.00          0.00       0.00       0.00          0.00          0.00
o  Ir3+PTA-SeCys+Secys-anion                        6.96         17.01       0.57          7.45       2.71       2.79          4.74          4.66
o  Ir3+Secys-Int-II-anion (noncovalent complex)    -3.24        -13.41       0.63         -1.92      -8.75     -11.09          6.83          9.17
o  Ir3+Secys-TS-II-anion                           11.19          0.88       1.15         12.35     -12.48     -13.10         24.83         25.45
o  Ir3+cysSecys+SePTA                             -18.81        -10.24       0.85        -18.27       0.21       0.79        -18.49        -19.06
   ********************************************************************************************************************************************************************

   RXN: Anionic competit. C pathway (kcal/mol)        DE_SPC            DE       DZPE        DH_SPC       T.DS    T.qh-DS      DG(T)_SPC   qh-DG(T)_SPC
   ********************************************************************************************************************************************************************
o  Ir3+PTA+diSecys                                  0.00          0.00       0.00          0.00       0.00       0.00          0.00          0.00
o  Ir3+Secys-TS-II-C-anion                          1.50         -9.65       0.98          2.65     -10.35     -12.44         13.00         15.10
   ********************************************************************************************************************************************************************

   RXN: Radical main pathway (kcal/mol)           DE_SPC            DE       DZPE        DH_SPC       T.DS    T.qh-DS      DG(T)_SPC   qh-DG(T)_SPC
   ********************************************************************************************************************************************************************
o  Ir3+PTA+diSecys                                  0.00          0.00       0.00          0.00       0.00       0.00          0.00          0.00
o  Ir2+PTA-rad+diSecys                             55.25         55.76      -3.01         52.86       5.90       4.27         46.97         48.59
o  Ir2+Secys-Int-I-rad (noncovalent complex)       40.61         23.18      -0.11         40.86      -9.14     -10.87         50.00         51.73
o  Ir2+Secys-Int-II-rad (noncovalent complex)      40.07         30.44      -0.74         40.21      -4.60      -8.11         44.81         48.32
o  Ir2+PTA-SeCys+Secys-rad                         51.22         60.05      -2.43         49.18       8.30       6.70         40.88         42.49
o  Ir2+Secys-TS-II-rad                             62.03         47.81      -0.95         61.45      -8.22     -10.45         69.67         71.90
o  Ir2+cysSecys+SePTA-rad                          40.23         49.31      -2.18         38.34       6.05       5.00         32.29         33.34
   ********************************************************************************************************************************************************************


----- (Perfluorophenyl-CH2-Se)2 derivative, (perFSe)2 -----

****
Raw thermochemistry information:

   Combining final single point energy with thermal corrections.

   Structure                                       E_SPC             E        ZPE         H_SPC        T.S     T.qh-S      G(T)_SPC   qh-G(T)_SPC  im freq  Point Group
   ********************************************************************************************************************************************************************
o  Ir2                                      -2943.099381  -2942.300902   0.679589  -2942.367182   0.144595   0.128464  -2942.511778  -2942.495647           C1
o  Ir3-T1                                   -2942.901659  -2942.103869   0.679978  -2942.168913   0.142213   0.127735  -2942.311127  -2942.296648           C1
o  Ir3                                      -2942.998717  -2942.201638   0.683996  -2942.262699   0.137622   0.124088  -2942.400321  -2942.386787           C2
o  perF-BnSeBn_a                            -3935.782323  -3933.196767   0.156389  -3935.602007   0.077343   0.071590  -3935.679350  -3935.673597           C2
o  perF-BnSeBn_b                            -3935.785164  -3933.201055   0.157092  -3935.604366   0.076572   0.071317  -3935.680938  -3935.675683           C1
o  perF-diSeBn_a                            -6337.350237  -6332.629885   0.157782  -6337.166851   0.080421   0.074969  -6337.247271  -6337.241819           C1
o  perF-diSeBn_b                            -6337.351034  -6332.631420   0.159400  -6337.166391   0.078539   0.073886  -6337.244930  -6337.240277           C1
o  perF-diSeBn_c                            -6337.347002  -6332.624927   0.157871  -6337.163398   0.081671   0.075676  -6337.245069  -6337.239074           C1
o  perF-diSeBn_d                            -6337.342641  -6332.617771   0.158525  -6337.158411   0.082320   0.075685  -6337.240732  -6337.234097           C2
o  perF-diSeBn_e                            -6337.332692  -6332.607335   0.158169  -6337.148709   0.082430   0.075840  -6337.231139  -6337.224549          C2h
o  perF-diSeBn_f                            -6337.354238  -6332.630053   0.158985  -6337.169966   0.077733   0.073190  -6337.247699  -6337.243156           C2
o  perF-PTASeBn_a                           -3910.006887  -3907.523646   0.274426  -3909.711513   0.067271   0.064337  -3909.778784  -3909.775851           C1
o  perF-PTASeBn_b                           -3910.003130  -3907.520921   0.273643  -3909.708125   0.069833   0.065745  -3909.777958  -3909.773870           C1
o  perF-PTASeBn_c                           -3910.003108  -3907.520823   0.273570  -3909.708255   0.069187   0.065434  -3909.777442  -3909.773689           C1
o  perF-SeBn-anion                          -3168.796627  -3166.424710   0.078045  -3168.706111   0.048544   0.047582  -3168.754655  -3168.753693           Cs
o  perF-SeBn-rad                            -3168.624086  -3166.252863   0.077693  -3168.533898   0.049323   0.048268  -3168.583220  -3168.582166           Cs
o  perF-TS-II-anion_a                       -7078.802220  -7073.976949   0.353117  -7078.415050   0.097230   0.090525  -7078.512280  -7078.505574  -454.97  C1
o  perF-TS-II-anion_b                       -7078.800361  -7073.962158   0.352109  -7078.413953   0.098560   0.091309  -7078.512513  -7078.505262  -450.93  C1
o  perF-TS-II-anion_c                       -7078.802448  -7073.972893   0.352384  -7078.415752   0.098285   0.091118  -7078.514037  -7078.506870  -456.74  C1
o  perF-TS-II-anion_d                       -7078.800199  -7073.963066   0.351629  -7078.414154   0.099163   0.091698  -7078.513317  -7078.505852  -443.97  C1
o  perF-TS-II-anion_e                       -7078.798252  -7073.964342   0.351686  -7078.412075   0.100895   0.092596  -7078.512971  -7078.504671  -439.95  C1
o  perF-TS-II-anion_f                       -7078.803252  -7073.967127   0.350785  -7078.417795   0.100367   0.092366  -7078.518162  -7078.510161  -456.32  C1
o  perF-TS-II-C-anion_a                     -7078.814114  -7073.978877   0.352342  -7078.427607   0.100546   0.092135  -7078.528153  -7078.519742   -28.70  C1
o  perF-TS-II-C-anion_b                     -7078.805632  -7073.975196   0.353013  -7078.418674   0.100714   0.091820  -7078.519388  -7078.510494   -56.13  C1
o  perF-TS-II-C-anion_c                     -7078.805919  -7073.975351   0.352979  -7078.418939   0.100667   0.091861  -7078.519606  -7078.510800   -53.19  C1
o  perF-TS-II-C-anion_d                     -7078.816824  -7073.979640   0.352245  -7078.430416   0.099664   0.091681  -7078.530080  -7078.522097    -8.29  C1
o  PTA-rad                                   -741.273854   -741.154305   0.191877   -741.073345   0.038005   0.038018   -741.111350   -741.111363           Cs
o  PTA                                       -741.462563   -741.342429   0.192268   -741.262067   0.035583   0.035595   -741.297651   -741.297663          C3v
o  SePTA                                    -3143.054191  -3140.785953   0.194481  -3142.849774   0.040623   0.040551  -3142.890397  -3142.890326          C3v
   ********************************************************************************************************************************************************************

****
--check section:

   Checks for thermochemistry calculations (frequency calculations):
   *******************************************************************************************************************************************************
o  Using Gaussian 16 Revision B.01 in all calculations.
o  Using scrf=(smd,solvent=acetonitrile) in all calculations.
o  Using a standard concentration of 1 M for solvent phase.
o  No duplicates or enantiomers found
o  Using empiricaldispersion=(gd3bj) in all calculations.
   *******************************************************************************************************************************************************

   Checks for single-point corrections:
   *******************************************************************************************************************************************************
o  Using Gaussian 16 Revision B.01 in all the single-point corrections.
o  Using scrf=(smd,solvent=acetonitrile) in all single-point corrections.
o  No potential differences found between frequency and single-point geometries (based on input coordinates).
o  Using empiricaldispersion=(gd3bj) in all the singe-point calculations.
   *******************************************************************************************************************************************************

****
Relative G values:

   Gconf correction requested to be applied to below relative values using quasi-harmonic Boltzmann factors

   RXN: perF (kcal/mol)                           DE_SPC            DE       DZPE        DH_SPC       T.DS    T.qh-DS      DG(T)_SPC   qh-DG(T)_SPC
   ********************************************************************************************************************************************************************
o  Ir3+PTA+perF-diSeBn                              0.00          0.00       0.00          0.00       0.00       0.00          0.00          0.00
o  Ir3-T1+PTA+perF-diSeBn                          60.90         61.35      -2.52         58.85       2.88       2.29         55.97         56.56
o  Ir2+PTA-rad+perF-diSeBn                         55.25         55.76      -3.01         52.86       5.90       4.27         46.97         48.59
o  Ir2+perF-PTASeBn+perF-SeBn-rad                  53.29         60.98      -2.18         51.44       6.29       5.00         45.15         46.44
o  Ir3+perF-PTASeBn+perF-SeBn-anion                 8.18         15.44       0.81          8.94       1.42       1.82          7.51          7.11
o  Ir3+perF-TS-II-anion                             7.97          3.24      -0.10          8.54      -8.79     -10.82         17.33         19.36
o  Ir3+perF-TS-II-C-anion                          -0.47         -4.48       0.77          0.66      -9.13     -11.20          9.79         11.86
o  Ir3+SePTA+perF-BnSeBn                          -14.56         -8.87       0.30        -14.21       1.91       1.50        -16.12        -15.71
   ********************************************************************************************************************************************************************


----- Initial (benzyl-Se)2 model, (BnSe)2 -----

****
Raw thermochemistry information:

   Combining final single point energy with thermal corrections.

   Structure                                       E_SPC             E        ZPE         H_SPC        T.S     T.qh-S      G(T)_SPC   qh-G(T)_SPC  im freq  Point Group
   ********************************************************************************************************************************************************************
o  SeBn-anion                               -2672.647128  -2670.440599   0.118981  -2672.520239   0.037918   0.037564  -2672.558157  -2672.557804           Cs
o  SeBn-Model-Int-I-rad_a                   -6086.359910  -6081.861102   0.434616  -6085.899890   0.079209   0.074149  -6085.979099  -6085.974039           C1
o  SeBn-Model-Int-I-rad_b                   -6086.354014  -6081.859000   0.434379  -6085.894092   0.081245   0.075249  -6085.975337  -6085.969340           C1
o  SeBn-Model-Int-I-rad_c                   -6086.351050  -6081.857098   0.435392  -6085.890420   0.078447   0.073748  -6085.968868  -6085.964168           C1
o  SeBn-Model-Int-I-rad_d                   -6086.336081  -6081.841470   0.433344  -6085.876605   0.084264   0.076749  -6085.960869  -6085.953354           C1
o  SeBn-Model-Int-I-rad_e                   -6086.346155  -6081.847883   0.433383  -6085.886792   0.082714   0.076070  -6085.969506  -6085.962862           C1
o  SeBn-Model-Int-I-rad_f                   -6086.336767  -6081.840998   0.433802  -6085.877088   0.083521   0.076181  -6085.960609  -6085.953269           C1
o  SeBn-Model-Int-I-rad_g                   -6086.354789  -6081.860303   0.435675  -6085.893882   0.079173   0.073959  -6085.973055  -6085.967841           C1
o  SeBn-Model-Int-II-anion_a                -6086.522817  -6082.029815   0.434795  -6086.062538   0.079277   0.073896  -6086.141815  -6086.136434           C1
o  SeBn-Model-Int-II-anion_b                -6086.524637  -6082.030630   0.434301  -6086.064744   0.079414   0.074013  -6086.144157  -6086.138757           C1
o  SeBn-Model-Int-II-anion_c                -6086.527804  -6082.030460   0.434197  -6086.068040   0.079459   0.074085  -6086.147500  -6086.142125           C1
o  SeBn-Model-Int-II-anion_d                -6086.515363  -6082.000800   0.433836  -6086.055492   0.084214   0.076394  -6086.139706  -6086.131887           C1
o  SeBn-Model-Int-II-anion_e                -6086.512698  -6081.998123   0.433877  -6086.052720   0.086155   0.077269  -6086.138875  -6086.129989           C1
o  SeBn-Model-Int-II-anion_f                -6086.527772  -6082.025476   0.434069  -6086.068071   0.082667   0.075708  -6086.150737  -6086.143778           C1
o  SeBn-Model-Int-II-anion_g                -6086.526766  -6082.028359   0.435019  -6086.066514   0.077347   0.073023  -6086.143861  -6086.139537           C1
o  SeBn-Model-Int-II-anion_h                -6086.522360  -6082.023319   0.434214  -6086.062436   0.081093   0.074787  -6086.143529  -6086.137222           C1
o  SeBn-Model-Int-II-anion_i                -6086.527671  -6082.030475   0.434352  -6086.067713   0.080271   0.074373  -6086.147985  -6086.142087           C1
o  SeBn-Model-Int-II-anion_k                -6086.517111  -6082.017011   0.434686  -6086.056712   0.081777   0.075112  -6086.138488  -6086.131823           C1
o  SeBn-Model-Int-II-anion_l                -6086.525811  -6082.028998   0.434414  -6086.065880   0.080561   0.074493  -6086.146441  -6086.140373           C1
o  SeBn-Model-Int-II-anion_m                -6086.527602  -6082.030171   0.434549  -6086.067618   0.078971   0.073733  -6086.146589  -6086.141351           C1
o  SeBn-Model-Int-II-anion_n                -6086.517481  -6082.008224   0.433784  -6086.057685   0.084209   0.076443  -6086.141894  -6086.134128           C1
o  SeBn-Model-Int-II-anion_o                -6086.525257  -6082.022334   0.433694  -6086.065729   0.081489   0.074941  -6086.147217  -6086.140670           C1
o  SeBn-Model-Int-II-anion_p                -6086.517868  -6082.008531   0.433668  -6086.058123   0.086672   0.077587  -6086.144795  -6086.135710           C1
o  SeBn-Model-Int-II-anion_q                -6086.514544  -6082.023076   0.434336  -6086.054799   0.079913   0.074109  -6086.134712  -6086.128908           C1
o  SeBn-Model-Int-II-anion_r                -6086.525379  -6082.024293   0.434105  -6086.065614   0.079886   0.074242  -6086.145500  -6086.139856           C1
o  SeBn-Model-Int-II-anion_s                -6086.519948  -6082.018106   0.434701  -6086.059696   0.081385   0.074879  -6086.141081  -6086.134575           C1
o  SeBn-Model-Int-II-anion_t                -6086.519831  -6082.018895   0.435736  -6086.058680   0.080039   0.074252  -6086.138718  -6086.132932           C1
o  SeBn-Model-Int-II-rad_a                  -6086.358168  -6081.860068   0.435370  -6085.897250   0.080197   0.074740  -6085.977447  -6085.971990           C1
o  SeBn-Model-Int-II-rad_b                  -6086.359846  -6081.862819   0.435043  -6085.899368   0.078657   0.074073  -6085.978025  -6085.973441           C1
o  SeBn-Model-Int-II-rad_c                  -6086.355721  -6081.861390   0.436142  -6085.894338   0.078671   0.073965  -6085.973008  -6085.968302           C1
o  SeBn-Model-Int-II-rad_d                  -6086.357066  -6081.861541   0.435925  -6085.895797   0.079729   0.074451  -6085.975526  -6085.970248           C1
o  SeBn-Model-Int-II-rad_f                  -6086.354214  -6081.859492   0.435788  -6085.892834   0.081839   0.075471  -6085.974673  -6085.968305           C1
o  SeBn-Model-Int-II-rad_g                  -6086.364726  -6081.870022   0.434646  -6085.904560   0.079684   0.074455  -6085.984243  -6085.979015           C1
o  SeBn-Model-Int-II-rad_h                  -6086.360332  -6081.856077   0.435863  -6085.899205   0.078661   0.073979  -6085.977866  -6085.973183           C1
o  SeBn-Model-Int-II-rad_i                  -6086.354227  -6081.856226   0.434935  -6085.893724   0.079811   0.074709  -6085.973535  -6085.968432           C1
o  SeBn-Model-Int-II-rad_j                  -6086.359256  -6081.853314   0.435371  -6085.898421   0.081160   0.075198  -6085.979581  -6085.973618           C1
o  SeBn-Model-Int-II-rad_l                  -6086.351582  -6081.844226   0.434651  -6085.891313   0.081559   0.075360  -6085.972872  -6085.966673           C1
o  SeBn-Model-Int-II-rad_m                  -6086.355736  -6081.852148   0.434467  -6085.895732   0.080193   0.074796  -6085.975925  -6085.970528           C1
o  SeBn-Model-Int-II-rad_n                  -6086.356226  -6081.853419   0.434820  -6085.896036   0.079035   0.074203  -6085.975071  -6085.970238           C1
o  SeBn-Model-Int-II-rad_o                  -6086.354480  -6081.854822   0.434795  -6085.894194   0.080096   0.074540  -6085.974290  -6085.968734           C1
o  SeBn-Model-Int-II-rad_p                  -6086.352474  -6081.853825   0.435463  -6085.891641   0.079867   0.074514  -6085.971508  -6085.966154           C1
o  SeBn-Model-Int-II-rad_r                  -6086.348178  -6081.840602   0.433355  -6085.888745   0.085438   0.077359  -6085.974183  -6085.966104           C1
o  SeBn-Model-Int-III-anion_a               -6086.561362  -6082.055161   0.434952  -6086.101068   0.078841   0.073515  -6086.179908  -6086.174583           C1
o  SeBn-Model-Int-III-anion_b               -6086.557096  -6082.048116   0.434354  -6086.097005   0.083373   0.075752  -6086.180378  -6086.172758           C1
o  SeBn-Model-Int-III-anion_c               -6086.559267  -6082.054756   0.435252  -6086.098729   0.079178   0.073658  -6086.177907  -6086.172387           C1
o  SeBn-Model-Int-III-anion_d               -6086.558771  -6082.055458   0.436116  -6086.097522   0.079026   0.073477  -6086.176548  -6086.170999           C1
o  SeBn-Model-Int-III-anion_e               -6086.555740  -6082.050105   0.434584  -6086.095426   0.083154   0.075554  -6086.178579  -6086.170979           C1
o  SeBn-Model-Int-III-anion_f               -6086.557401  -6082.057670   0.434194  -6086.097776   0.079291   0.073798  -6086.177067  -6086.171574           C1
o  SeBn-Model-Int-III-anion_g               -6086.557056  -6082.055221   0.434110  -6086.097430   0.081387   0.074810  -6086.178817  -6086.172240           C1
o  SeBn-Model-Int-III-anion_h               -6086.560817  -6082.055152   0.434892  -6086.100488   0.081425   0.074594  -6086.181913  -6086.175081           C1
o  SeBn-Model-Int-III-anion_i               -6086.556311  -6082.052561   0.434805  -6086.095999   0.082851   0.075474  -6086.178850  -6086.171473           C1
o  SeBn-Model-Int-III-B-anion_a             -6086.480161  -6081.985656   0.429768  -6086.024165   0.082217   0.075516  -6086.106383  -6086.099681           C1
o  SeBn-Model-Int-III-B-anion_b             -6086.492147  -6081.990186   0.434475  -6086.031755   0.083223   0.075874  -6086.114978  -6086.107629           C1
o  SeBn-Model-Int-III-B-anion_c             -6086.496507  -6082.005371   0.434461  -6086.036362   0.080476   0.074555  -6086.116838  -6086.110917           C1
o  SeBn-Model-Int-III-B-anion_d             -6086.491186  -6081.995361   0.434464  -6086.030812   0.082674   0.075695  -6086.113486  -6086.106507           C1
o  SeBn-Model-Int-III-B-anion_e             -6086.493708  -6082.007352   0.434681  -6086.033466   0.080474   0.074395  -6086.113941  -6086.107861           C1
o  SeBn-Model-Int-III-B-anion_f             -6086.479955  -6081.985984   0.428267  -6086.024733   0.086849   0.078043  -6086.111582  -6086.102777           C1
o  SeBn-Model-Int-III-B-anion_g             -6086.491275  -6081.996312   0.434740  -6086.030865   0.081502   0.075121  -6086.112367  -6086.105986           C1
o  SeBn-Model-Int-III-B-anion_h             -6086.494133  -6081.993624   0.434677  -6086.033624   0.082740   0.075617  -6086.116364  -6086.109241           C1
o  SeBn-Model-Int-III-B-anion_i             -6086.494142  -6082.000422   0.434862  -6086.033452   0.082249   0.075325  -6086.115701  -6086.108776           C1
o  SeBn-Model-Int-III-B-anion_j             -6086.491408  -6081.997437   0.435267  -6086.030411   0.081678   0.074986  -6086.112089  -6086.105397           C1
o  SeBn-Model-Int-III-B-anion_k             -6086.472876  -6081.981728   0.429808  -6086.016664   0.084345   0.076579  -6086.101010  -6086.093243           C1
o  SeBn-Model-Int-III-B-anion_l             -6086.492521  -6081.994075   0.433913  -6086.032498   0.084250   0.076391  -6086.116748  -6086.108889           C1
o  SeBn-Model-Int-III-B-anion_m             -6086.496109  -6081.999393   0.434403  -6086.035835   0.081959   0.075183  -6086.117794  -6086.111018           C1
o  SeBn-Model-Int-III-B-anion_n             -6086.491590  -6081.997680   0.434602  -6086.031138   0.082759   0.075671  -6086.113897  -6086.106809           C1
o  SeBn-Model-Int-III-B-anion_o             -6086.494913  -6082.001351   0.434404  -6086.034854   0.079924   0.074356  -6086.114778  -6086.109211           C1
o  SeBn-Model-Int-III-B-anion_r             -6086.491440  -6081.997646   0.434524  -6086.030933   0.084207   0.076240  -6086.115140  -6086.107173           C1
o  SeBn-Model-Int-III-B-anion_s             -6086.494883  -6081.996468   0.434512  -6086.034413   0.083032   0.075815  -6086.117446  -6086.110229           C1
o  SeBn-Model-Int-III-B-anion_u             -6086.492396  -6081.996570   0.434360  -6086.032121   0.082720   0.075560  -6086.114841  -6086.107681           C1
o  SeBn-Model-Int-III-B-anion_v             -6086.495046  -6082.001766   0.434979  -6086.034351   0.080784   0.074666  -6086.115135  -6086.109017           C1
o  SeBn-Model-Int-III-B-rad_a               -6086.322948  -6081.831478   0.436169  -6085.861129   0.080672   0.075001  -6085.941801  -6085.936130           C1
o  SeBn-Model-Int-III-B-rad_b               -6086.337821  -6081.829507   0.430515  -6085.881719   0.079948   0.074773  -6085.961667  -6085.956493           C1
o  SeBn-Model-Int-III-B-rad_d               -6086.315209  -6081.818020   0.435603  -6085.853553   0.083666   0.076391  -6085.937219  -6085.929945           C1
o  SeBn-Model-Int-III-B-rad_e               -6086.317135  -6081.831593   0.436308  -6085.855334   0.080666   0.074896  -6085.936000  -6085.930230           C1
o  SeBn-Model-Int-III-B-rad_f               -6086.292153  -6081.799253   0.429289  -6085.836108   0.083393   0.077144  -6085.919501  -6085.913252           C1
o  SeBn-Model-Int-III-B-rad_g               -6086.317450  -6081.825470   0.436662  -6085.855190   0.081684   0.075583  -6085.936875  -6085.930773           C1
o  SeBn-Model-Int-III-B-rad_h               -6086.289168  -6081.788266   0.430618  -6085.832288   0.082918   0.076652  -6085.915206  -6085.908940           C1
o  SeBn-Model-Int-III-B-rad_i               -6086.318008  -6081.823462   0.436547  -6085.855677   0.081987   0.075589  -6085.937664  -6085.931267           C1
o  SeBn-Model-Int-III-B-rad_j               -6086.315604  -6081.820405   0.436059  -6085.853532   0.084070   0.076579  -6085.937602  -6085.930111           C1
o  SeBn-Model-Int-III-B-rad_k               -6086.316298  -6081.817506   0.434701  -6085.855419   0.084538   0.076864  -6085.939957  -6085.932283           C1
o  SeBn-Model-Int-III-B-rad_m               -6086.320478  -6081.825374   0.435659  -6085.859092   0.081071   0.075307  -6085.940164  -6085.934399           C1
o  SeBn-Model-Int-III-B-rad_n               -6086.319159  -6081.827089   0.436627  -6085.856897   0.083292   0.076339  -6085.940189  -6085.933237           C1
o  SeBn-Model-Int-III-D-rad_a               -6086.351231  -6081.862067   0.434374  -6085.891551   0.077017   0.073228  -6085.968568  -6085.964779           C1
o  SeBn-Model-Int-III-D-rad_d               -6086.346555  -6081.856535   0.434547  -6085.886504   0.079382   0.074399  -6085.965886  -6085.960903           C1
o  SeBn-Model-Int-III-D-rad_f               -6086.346144  -6081.853009   0.435079  -6085.885771   0.078349   0.073827  -6085.964120  -6085.959598           C1
o  SeBn-Model-Int-III-D-rad_g               -6086.350013  -6081.856358   0.434769  -6085.890072   0.076457   0.072961  -6085.966529  -6085.963033           C1
o  SeBn-Model-Int-III-D-rad_h               -6086.340730  -6081.844797   0.435414  -6085.880068   0.079126   0.074035  -6085.959194  -6085.954103           C1
o  SeBn-Model-Int-III-rad_a                 -6086.384596  -6081.890986   0.433787  -6085.925131   0.080855   0.074949  -6086.005986  -6086.000080           Cs
o  SeBn-Model-Int-III-rad_b                 -6086.362012  -6081.866595   0.434682  -6085.901528   0.081683   0.075616  -6085.983211  -6085.977144           C1
o  SeBn-Model-Int-III-rad_c                 -6086.374990  -6081.873811   0.436586  -6085.913427   0.078514   0.073695  -6085.991940  -6085.987122           C1
o  SeBn-Model-Int-III-rad_e                 -6086.382160  -6081.884103   0.435568  -6085.921241   0.080914   0.074969  -6086.002155  -6085.996210           C1
o  SeBn-Model-Int-III-rad_f                 -6086.384261  -6081.892714   0.434870  -6085.924039   0.079440   0.074158  -6086.003479  -6085.998198           C1
o  SeBn-Model-Int-III-rad_g                 -6086.377511  -6081.874035   0.436778  -6085.915730   0.078830   0.073841  -6085.994560  -6085.989571           C1
o  SeBn-Model-Int-III-rad_h                 -6086.385252  -6081.890482   0.435189  -6085.924814   0.078884   0.073898  -6086.003698  -6085.998712           C1
o  SeBn-Model-Int-III-rad_i                 -6086.379217  -6081.878040   0.436445  -6085.917731   0.078773   0.073859  -6085.996504  -6085.991590           C1
o  SeBn-Model-Int-III-rad_j                 -6086.381465  -6081.887350   0.435748  -6085.920621   0.078833   0.073792  -6085.999454  -6085.994413           C1
o  SeBn-Model-Int-III-rad_k                 -6086.381511  -6081.889024   0.436004  -6085.920438   0.078662   0.073714  -6085.999100  -6085.994151           C1
o  SeBn-Model-Int-III-rad_l                 -6086.360490  -6081.850226   0.434662  -6085.900062   0.082819   0.076142  -6085.982882  -6085.976204           C1
o  SeBn-Model-Reagents_complex_a            -6086.536673  -6082.038492   0.433416  -6086.077647   0.079801   0.074068  -6086.157448  -6086.151714           C1
o  SeBn-Model-Reagents_complex_b            -6086.531360  -6082.035024   0.433380  -6086.072222   0.082103   0.075100  -6086.154325  -6086.147323           C1
o  SeBn-Model-Reagents_complex_c            -6086.523956  -6082.027373   0.433947  -6086.064235   0.083494   0.075604  -6086.147728  -6086.139838           C1
o  SeBn-Model-Reagents_complex_d            -6086.518422  -6082.021933   0.434191  -6086.058499   0.083741   0.075800  -6086.142240  -6086.134299           C1
o  SeBn-Model-Reagents_complex_e            -6086.529272  -6082.031626   0.433185  -6086.070209   0.082713   0.075313  -6086.152922  -6086.145522           C1
o  SeBn-Model-Reagents_complex_g            -6086.524183  -6082.025583   0.433505  -6086.064671   0.085032   0.076614  -6086.149703  -6086.141285           C1
o  SeBn-Model-TS-I-rad_a                    -6086.358020  -6081.856285   0.434483  -6085.898696   0.079224   0.073549  -6085.977920  -6085.972245   -46.35           C1
o  SeBn-Model-TS-I-rad_b                    -6086.353422  -6081.857610   0.435275  -6085.893511   0.077948   0.072860  -6085.971459  -6085.966371   -64.72           C1
o  SeBn-Model-TS-I-rad_c                    -6086.351802  -6081.854255   0.434475  -6085.892624   0.077629   0.072788  -6085.970252  -6085.965412   -49.91           C1
o  SeBn-Model-TS-II-anion_a                 -6086.506674  -6082.004791   0.433013  -6086.048276   0.079988   0.074104  -6086.128263  -6086.122380  -429.52           C1
o  SeBn-Model-TS-II-anion_c                 -6086.508000  -6082.006931   0.434126  -6086.048886   0.077028   0.072683  -6086.125914  -6086.121569  -436.48           C1
o  SeBn-Model-TS-II-anion_e                 -6086.503506  -6082.000877   0.433826  -6086.044418   0.079827   0.074061  -6086.124245  -6086.118479  -420.17           C1
o  SeBn-Model-TS-II-anion_f                 -6086.503519  -6081.998526   0.433064  -6086.045068   0.081164   0.074820  -6086.126232  -6086.119888  -412.30           C1
o  SeBn-Model-TS-II-anion_g                 -6086.509075  -6082.001613   0.433208  -6086.050568   0.079333   0.073831  -6086.129901  -6086.124399  -420.21           C1
o  SeBn-Model-TS-II-C-anion_a               -6086.524080  -6082.025055   0.434608  -6086.064827   0.077800   0.072534  -6086.142627  -6086.137362   -38.30           C1
o  SeBn-Model-TS-II-C-anion_b               -6086.517622  -6082.018152   0.433871  -6086.058649   0.082913   0.074833  -6086.141563  -6086.133482   -56.51           C1
o  SeBn-Model-TS-II-rad_a                   -6086.326343  -6081.828557   0.433698  -6085.867471   0.079163   0.073978  -6085.946634  -6085.941449  -612.26           C1
o  SeBn-Model-TS-II-rad_b                   -6086.330551  -6081.831655   0.433829  -6085.871716   0.077560   0.073316  -6085.949276  -6085.945032  -612.90           C1
o  SeBn-Model-TS-II-rad_c                   -6086.321405  -6081.820465   0.433897  -6085.862173   0.081032   0.075041  -6085.943205  -6085.937213  -601.21           C1
o  SeBn-Model-TS-II-rad_e                   -6086.323080  -6081.822040   0.434403  -6085.863349   0.081439   0.075132  -6085.944787  -6085.938481  -579.15           C1
o  SeBn-Model-TS-II-rad_f                   -6086.329721  -6081.831385   0.434508  -6085.870302   0.077938   0.073374  -6085.948240  -6085.943676  -604.48           C1
o  SeBn-rad                                 -2672.478176  -2670.272743   0.118304  -2672.351871   0.038738   0.038337  -2672.390609  -2672.390209           Cs
o  BnSeBn_a                                 -2943.490824  -2941.237089   0.238373  -2943.237707   0.055692   0.052040  -2943.293399  -2943.289747           C2
o  BnSeBn_b                                 -2943.492974  -2941.240973   0.238869  -2943.239532   0.055796   0.052372  -2943.295328  -2943.291904           C1
o  BnSeBn_d                                 -2943.493021  -2941.240451   0.239396  -2943.239316   0.053717   0.051343  -2943.293033  -2943.290659           C1
o  BnSeBn_e                                 -2943.494216  -2941.240939   0.239082  -2943.240701   0.054191   0.051602  -2943.294891  -2943.292303           C1
o  diSeBn_a                                 -5345.059964  -5340.669488   0.239852  -5344.803745   0.059052   0.055956  -5344.862797  -5344.859701           C1
o  diSeBn_b                                 -5345.057962  -5340.664299   0.239854  -5344.801649   0.059518   0.056341  -5344.861166  -5344.857989           C1
o  diSeBn_c                                 -5345.054863  -5340.663264   0.240028  -5344.798325   0.060752   0.056811  -5344.859077  -5344.855136           C1
o  diSeBn_d                                 -5345.051810  -5340.657923   0.240309  -5344.794920   0.060998   0.056631  -5344.855918  -5344.851551           C2
o  diSeBn_e                                 -5345.042871  -5340.648635   0.240198  -5344.786041   0.061413   0.056814  -5344.847454  -5344.842855          C2h
o  diSeBn_f                                 -5345.057706  -5340.665249   0.240211  -5344.801121   0.058598   0.055448  -5344.859719  -5344.856569           C2
o  Ir2                                      -2943.099381  -2942.300902   0.679589  -2942.367182   0.144595   0.128464  -2942.511778  -2942.495647           C1
o  Ir3-T1                                   -2942.901659  -2942.103869   0.679978  -2942.168913   0.142213   0.127735  -2942.311127  -2942.296648           C1
o  Ir3                                      -2942.998717  -2942.201638   0.683996  -2942.262699   0.137622   0.124088  -2942.400321  -2942.386787           C2
o  PTA-rad                                   -741.273854   -741.154305   0.191877   -741.073345   0.038005   0.038018   -741.111350   -741.111363           Cs
o  PTA                                       -741.462563   -741.342429   0.192268   -741.262067   0.035583   0.035595   -741.297651   -741.297663          C3v
o  PTASeBn_a                                -3413.864832  -3411.547585   0.314605  -3413.533587   0.057561   0.055388  -3413.591148  -3413.588975           C1
o  PTASeBn_b                                -3413.859402  -3411.543051   0.314385  -3413.528205   0.059708   0.056411  -3413.587913  -3413.584616           C1
o  PTASeBn_c                                -3413.859751  -3411.543408   0.314514  -3413.528532   0.058712   0.055905  -3413.587244  -3413.584437           C1
o  SePTA-rad                                -3142.859434  -3140.591799   0.194062  -3142.655071   0.042951   0.042884  -3142.698022  -3142.697955           Cs
o  SePTA                                    -3143.054191  -3140.785953   0.194481  -3142.849774   0.040623   0.040551  -3142.890397  -3142.890326          C3v
   ********************************************************************************************************************************************************************

****
--check section:

   Checks for thermochemistry calculations (frequency calculations):
   *******************************************************************************************************************************************************
o  Using Gaussian 16 Revision B.01 in all calculations.
o  Using scrf=(smd,solvent=acetonitrile) in all calculations.
o  Using a standard concentration of 1 M for solvent phase.
o  No duplicates or enantiomers found
o  Using empiricaldispersion=(gd3bj) in all calculations.
   *******************************************************************************************************************************************************

   Checks for single-point corrections:
   *******************************************************************************************************************************************************
o  Using Gaussian 16 Revision B.01 in all the single-point corrections.
o  Using scrf=(smd,solvent=acetonitrile) in all single-point corrections.
o  No potential differences found between frequency and single-point geometries (based on input coordinates).
o  Using empiricaldispersion=(gd3bj) in all the singe-point calculations.
   *******************************************************************************************************************************************************

****
Relative G values:

   Gconf correction requested to be applied to below relative values using quasi-harmonic Boltzmann factors

   RXN: Initial Ir eq (kcal/mol)                  DE_SPC            DE       DZPE        DH_SPC       T.DS    T.qh-DS      DG(T)_SPC   qh-DG(T)_SPC
   ********************************************************************************************************************************************************************
o  Ir3+PTA+diSeBn                                   0.00          0.00       0.00          0.00       0.00       0.00          0.00          0.00
o  Ir3-T1+PTA+diSeBn                               60.90         61.35      -2.52         58.85       2.88       2.29         55.97         56.56
   ********************************************************************************************************************************************************************

   RXN: Anionic main pathway (kcal/mol)           DE_SPC            DE       DZPE        DH_SPC       T.DS    T.qh-DS      DG(T)_SPC   qh-DG(T)_SPC
   ********************************************************************************************************************************************************************
o  Ir3+PTA+diSeBn                                   0.00          0.00       0.00          0.00       0.00       0.00          0.00          0.00
o  Ir3+PTASeBn+SeBn-anion                           6.46         14.39       0.91          7.33       0.23       0.59          7.09          6.74
o  Ir3+SeBn-Model-Int-II-anion (noncovalent complex)  -3.42      -9.91       1.26         -1.53      -7.78      -9.92          6.25          8.39
o  Ir3+SeBn-Model-TS-II-anion                       8.42          5.59       0.69          9.53      -9.66     -11.17         19.20         20.70
o  Ir3+SeBn-Model-Int-III-anion (noncovalent complex)  -24.08   -27.45       1.72        -21.85      -8.45     -10.48        -13.40        -11.37
o  Ir3+BnSeBn+SePTA                               -16.06         -9.84       0.85        -15.33       0.71       0.79        -16.04        -16.12
   ********************************************************************************************************************************************************************

   RXN: Anionic competit. B pathway (kcal/mol)        DE_SPC            DE       DZPE        DH_SPC       T.DS    T.qh-DS      DG(T)_SPC   qh-DG(T)_SPC
   ********************************************************************************************************************************************************************
o  Ir3+PTA+diSeBn                                   0.00          0.00       0.00          0.00       0.00       0.00          0.00          0.00
o  Ir3+SeBn-Model-Int-III-B-anion                  16.72          6.67       1.47         18.95      -7.40      -9.58         26.35         28.53
   ********************************************************************************************************************************************************************

   RXN: Anionic competit. C pathway (kcal/mol)        DE_SPC            DE       DZPE        DH_SPC       T.DS    T.qh-DS      DG(T)_SPC   qh-DG(T)_SPC
   ********************************************************************************************************************************************************************
o  Ir3+PTA+diSeBn                                   0.00          0.00       0.00          0.00       0.00       0.00          0.00          0.00
o  Ir3+SeBn-Model-TS-II-C-anion                    -1.14         -8.72       1.55          0.43     -10.84     -12.22         11.27         12.65
o  Ir3+SeBn-Model-Reagents_complex                 -9.07        -17.20       0.81         -7.64      -9.63     -11.29          1.99          3.65
   ********************************************************************************************************************************************************************

   RXN: Radical main pathway (kcal/mol)           DE_SPC            DE       DZPE        DH_SPC       T.DS    T.qh-DS      DG(T)_SPC   qh-DG(T)_SPC
   ********************************************************************************************************************************************************************
o  Ir3+PTA+diSeBn                                   0.00          0.00       0.00          0.00       0.00       0.00          0.00          0.00
o  Ir2+PTA-rad+diSeBn                              55.25         55.76      -3.01         52.86       5.90       4.27         46.97         48.59
o  Ir2+SeBn-Model-Int-I-rad (noncovalent complex)  38.67         31.81      -1.21         38.33      -5.64      -8.50         43.97         46.83
o  Ir2+SeBn-Model-TS-I-rad                         39.84         34.82      -1.29         39.06      -5.66      -8.90         44.72         47.96
o  Ir2+SeBn-Model-Int-II-rad (noncovalent complex)  35.65        26.28      -1.18         35.41      -5.34      -8.31         40.75         43.71
o  Ir2+PTASeBn+SeBn-rad                            49.31         57.44      -2.28         47.42       5.13       3.82         42.29         43.60
o  Ir2+SeBn-Model-TS-II-rad                        57.21         50.35      -1.62         56.20      -6.31      -8.70         62.51         64.90
o  Ir2+SeBn-Model-Int-III-rad (noncovalent complex)  23.13       13.06      -1.49         22.60      -4.45      -7.70         27.05         30.30
o  Ir2+BnSeBn+SePTA-rad                            42.98         49.71      -2.17         41.29       6.55       5.00         34.74         36.28
   ********************************************************************************************************************************************************************

   RXN: Radical competit. B and D pathways (kcal/mol)        DE_SPC            DE       DZPE        DH_SPC       T.DS    T.qh-DS      DG(T)_SPC   qh-DG(T)_SPC
   ********************************************************************************************************************************************************************
o  Ir3+PTA+diSeBn                                   0.00          0.00       0.00          0.00       0.00       0.00          0.00          0.00
o  Ir2+SeBn-Model-Int-III-B-rad                    52.50         51.63      -3.78         49.71      -5.21      -8.14         54.92         57.85
o  Ir2+SeBn-Model-Int-III-D-rad                    44.24         31.74      -1.32         43.72      -6.79      -8.84         50.50         52.55
   ********************************************************************************************************************************************************************

****
PTA vertical excitation energy to T1 (keeping geometry constant from singlet S0 to triplet T1 state)

Using B3PW91/6-31+G(d,p): -741.163353 (T1) - (-741.342429) (S0) = 0.1791 hartree = 112.4 kcal/mol
Using B3PW91/6-311+G(2df,p): -741.285777 (T1) - (-741.462563) (S0) = 0.1768 hartree = 110.9 kcal/mol


----- Steric analysis using (Alk-Se)2 derivatives -----

****
Raw thermochemistry information:

   Combining final single point energy with thermal corrections.

   Structure                                       E_SPC             E        ZPE         H_SPC        T.S     T.qh-S      G(T)_SPC   qh-G(T)_SPC  im freq  Point Group
   ********************************************************************************************************************************************************************
o  Me-SeAlk-anion                           -2441.584340  -2439.416845   0.036491  -2441.543779   0.024959   0.024960  -2441.568738  -2441.568739          C3v
o  Me-diSeAlk_a                             -4882.927666  -4878.608013   0.075872  -4882.843837   0.037168   0.036852  -4882.881005  -4882.880689           C2
o  Me-PTA-SeAlk                             -3182.798315  -3180.526545   0.232377  -3182.553538   0.047240   0.046550  -3182.600778  -3182.600088           C1
o  Me-TS-II-anion_a                         -5624.370278  -5619.942711   0.269543  -5624.084071   0.060036   0.056984  -5624.144107  -5624.141054  -484.17  C1
o  Me-TS-II-anion_b                         -5624.371422  -5619.944202   0.270502  -5624.084692   0.057295   0.055462  -5624.141987  -5624.140154  -492.78  C1
o  Mixed-diSeAlk_a                          -5040.201005  -5035.863626   0.188323  -5039.999371   0.050626   0.048841  -5040.049997  -5040.048212           C1
o  Mixed-diSeAlk_b                          -5040.202138  -5035.865320   0.188296  -5040.000590   0.050183   0.048562  -5040.050773  -5040.049152           C1
o  Mixed-Me_Nu-TS-II-anion_a                -5781.635206  -5777.190960   0.383127  -5781.230516   0.068890   0.065648  -5781.299406  -5781.296163  -398.01  C1
o  Mixed-Me_Nu-TS-II-anion_b                -5781.635578  -5777.190968   0.382577  -5781.231272   0.069312   0.066042  -5781.300584  -5781.297313  -397.29  C1
o  Mixed-tBu_Nu-TS-II-anion_a               -5781.645836  -5777.199327   0.382539  -5781.241659   0.069626   0.065963  -5781.311285  -5781.307621  -499.39  C1
o  Mixed-tBu_Nu-TS-II-anion_b               -5781.644167  -5777.196866   0.382117  -5781.240120   0.070910   0.066884  -5781.311029  -5781.307004  -489.52  C1
o  Mixed-tBu_Nu-TS-II-anion_c               -5781.644617  -5777.198006   0.382331  -5781.240500   0.070811   0.066601  -5781.311311  -5781.307100  -488.56  C1
o  Mixed-tBu_Nu-TS-II-anion_d               -5781.644546  -5777.198004   0.382180  -5781.240571   0.070590   0.066517  -5781.311161  -5781.307088  -487.43  C1
o  Mixed-tBu_Nu-TS-II-anion_e               -5781.644839  -5777.200618   0.383130  -5781.240312   0.068682   0.065293  -5781.308993  -5781.305605  -492.67  C1
o  PTA                                       -741.462563   -741.342429   0.192268   -741.262067   0.035583   0.035595   -741.297651   -741.297663          C3v
o  tBu-SeAlk-anion                          -2598.856192  -2596.668925   0.148999  -2598.698073   0.039118   0.038931  -2598.737191  -2598.737004           Cs
o  tBu-diSeAlk_a                            -5197.475029  -5193.121981   0.301447  -5197.155318   0.060531   0.058331  -5197.215849  -5197.213648           C1
o  tBu-diSeAlk_b                            -5197.474942  -5193.119113   0.301256  -5197.155151   0.061823   0.059113  -5197.216974  -5197.214265           C1
o  tBu-diSeAlk_c                            -5197.466713  -5193.108642   0.300829  -5197.146948   0.064797   0.060352  -5197.211746  -5197.207300           C2
o  tBu-diSeAlk_d                            -5197.475923  -5193.122106   0.301286  -5197.156286   0.061403   0.058617  -5197.217689  -5197.214903           C1
o  tBu-PTA-SeAlk_a                          -3340.074509  -3337.778243   0.345620  -3339.711349   0.058768   0.056634  -3339.770117  -3339.767983           C1
o  tBu-PTA-SeAlk_b                          -3340.074544  -3337.778324   0.345797  -3339.711340   0.057816   0.056188  -3339.769157  -3339.767528           C1
o  tBu-TS-II-anion_a                        -5938.906707  -5934.443334   0.495658  -5938.384317   0.079923   0.075309  -5938.464240  -5938.459626  -401.41  C1
o  tBu-TS-II-anion_b                        -5938.910399  -5934.448590   0.496101  -5938.387479   0.080412   0.075501  -5938.467891  -5938.462980  -370.19  C1
o  tBu-TS-II-anion_c                        -5938.908920  -5934.444948   0.495013  -5938.386997   0.080457   0.075799  -5938.467454  -5938.462796  -370.74  C1
o  tBu-TS-II-anion_d                        -5938.910568  -5934.444830   0.494967  -5938.388570   0.080927   0.076098  -5938.469497  -5938.464668  -370.72  C1
   ********************************************************************************************************************************************************************

****
--check section:

   Checks for thermochemistry calculations (frequency calculations):
   *******************************************************************************************************************************************************
o  Using Gaussian 16 Revision B.01 in all calculations.
o  Using scrf=(smd,solvent=acetonitrile) in all calculations.
o  Using a standard concentration of 1 M for solvent phase.
o  No duplicates or enantiomers found
o  Using empiricaldispersion=(gd3bj) in all calculations.
   *******************************************************************************************************************************************************

   Checks for single-point corrections:
   *******************************************************************************************************************************************************
o  Using Gaussian 16 Revision B.01 in all the single-point corrections.
o  Using scrf=(smd,solvent=acetonitrile) in all single-point corrections.
o  No potential differences found between frequency and single-point geometries (based on input coordinates).
o  Using empiricaldispersion=(gd3bj) in all the singe-point calculations.
   *******************************************************************************************************************************************************

****
Relative G values:

   RXN: With Me-Me (kcal/mol)                     DE_SPC            DE       DZPE        DH_SPC       T.DS    T.qh-DS      DG(T)_SPC   qh-DG(T)_SPC
   ********************************************************************************************************************************************************************
o  Me-diSeAlk+PTA                                   0.00          0.00       0.00          0.00       0.00       0.00          0.00          0.00
o  Me-PTA-SeAlk+Me-SeAlk-anion                      4.75          4.43       0.46          5.39      -0.35      -0.59          5.74          5.98
o  Me-TS-II-anion                                  12.32          4.59       1.05         13.59      -8.11      -9.62         21.70         23.21
   ********************************************************************************************************************************************************************

   RXN: With Me-tBu (kcal/mol)                    DE_SPC            DE       DZPE        DH_SPC       T.DS    T.qh-DS      DG(T)_SPC   qh-DG(T)_SPC
   ********************************************************************************************************************************************************************
o  Mixed-diSeAlk+PTA                                0.00          0.00       0.00          0.00       0.00       0.00          0.00          0.00
o  Me-PTA-SeAlk+tBu-SeAlk-anion                     6.21          7.42       0.50          6.73      -0.05       0.44          6.77          6.29
o  Mixed-tBu_Nu-TS-II-anion                        12.19          5.59       1.13         13.48      -9.28     -10.70         22.75         24.17
o  tBu-PTA-SeAlk+Me-SeAlk-anion                     3.47          7.64       1.01          4.52      -1.53      -1.71          6.05          6.23
o  Mixed-Me_Nu-TS-II-anion                         18.14         10.24       1.34         19.60     -10.49     -11.50         30.08         31.10
   ********************************************************************************************************************************************************************

   RXN: With tBu-tBu (kcal/mol)                   DE_SPC            DE       DZPE        DH_SPC       T.DS    T.qh-DS      DG(T)_SPC   qh-DG(T)_SPC
   ********************************************************************************************************************************************************************
o  tBu-diSeAlk+PTA                                  0.00          0.00       0.00          0.00       0.00       0.00          0.00          0.00
o  tBu-PTA-SeAlk+tBu-SeAlk-anion                    4.62         10.33       0.70          5.31       0.16       0.50          5.15          4.81
o  tBu-TS-II-anion                                 17.39         11.51       0.97         18.59     -10.29     -11.64         28.88         30.24
   ********************************************************************************************************************************************************************
