# Supplementary material for: Site-selective photocatalytic functionalization of peptides and proteins at selenocysteine
Source: Nat Commun. 2022 Nov 12;13:6885. doi: 10.1038/s41467-022-34530-z (PMC9653470; doi:10.1038/s41467-022-34530-z)
Supplement: Supplementary file 4 — Supplementary Dataset 2 [file 41467_2022_34530_MOESM4_ESM.txt]

79
CysSeCys_a                                       Eopt  -4051.564351
O    -4.328718    -2.652129    -0.133898
C    -3.856237    -1.534901    -0.210786
O    -4.509180    -0.424313    -0.542993
C    -5.928703    -0.442639    -0.955810
C    -6.795251    -0.924030     0.200045
C    -6.204116     1.020722    -1.267190
C    -6.084530    -1.300211    -2.204405
C    -2.386028    -1.212678     0.021953
C    -1.739869    -0.848123    -1.326614
Se     0.187953    -0.566702    -1.188349
C     0.104066     1.080870    -0.143286
C     1.372558     1.905713    -0.369140
C     1.314843     3.129583     0.540225
O     0.295952     3.900826     0.171847
C    -0.115090     5.090264     0.945654
C    -0.501236     4.669367     2.357212
C     0.997781     6.128572     0.923252
C    -1.334083     5.581326     0.179066
O     2.070154     3.325323     1.471543
N     2.556240     1.126705    -0.109406
C     3.281211     0.588206    -1.131243
O     4.090118    -0.367394    -0.643905
C     4.830871    -1.265674    -1.539872
C     5.850891    -0.481397    -2.355276
C     5.530112    -2.204041    -0.566037
C     3.844106    -2.034957    -2.409550
O     3.214046     0.953008    -2.298429
N    -1.715586    -2.317210     0.657691
C    -0.731720    -2.044218     1.568553
O     0.107316    -3.086578     1.660990
C     1.355475    -2.981364     2.432032
C     2.198848    -1.838412     1.880851
C     1.048065    -2.821150     3.915135
C     2.027677    -4.319630     2.161393
O    -0.676120    -1.013518     2.229185
H    -6.593569    -0.334848     1.100439
H    -7.848197    -0.789069    -0.066939
H    -6.624477    -1.979291     0.419018
H    -7.242785     1.137013    -1.590021
H    -6.044379     1.642751    -0.380957
H    -5.549440     1.375519    -2.069303
H    -5.896491    -2.354843    -1.995876
H    -7.107891    -1.197419    -2.578706
H    -5.399031    -0.962334    -2.988230
H    -2.321461    -0.355992     0.697390
H    -2.198417     0.048347    -1.747437
H    -1.852985    -1.672192    -2.038182
H     0.002257     0.803283     0.909508
H    -0.780878     1.635959    -0.457414
H     1.420178     2.240514    -1.408849
H     0.363766     4.329657     2.929601
H    -0.943897     5.526957     2.873430
H    -1.246396     3.868006     2.325721
H     1.873802     5.790818     1.479687
H     0.629812     7.052655     1.380163
H     1.292751     6.351132    -0.107234
H    -1.728008     6.482977     0.657039
H    -2.120193     4.819929     0.173935
H    -1.071033     5.823280    -0.855383
H     2.593703     0.632791     0.772972
H     6.482038     0.122225    -1.694781
H     6.495149    -1.184469    -2.893163
H     5.365078     0.174639    -3.078798
H     6.203876    -1.646422     0.092180
H     4.799553    -2.737025     0.049526
H     6.118916    -2.939127    -1.122614
H     3.303378    -1.370550    -3.086619
H     3.121668    -2.567573    -1.782576
H     4.389361    -2.772401    -3.007081
H    -1.539723    -3.122678     0.068879
H     3.146495    -1.794972     2.426188
H     1.683845    -0.882565     1.996353
H     2.418208    -1.995887     0.822043
H     0.368574    -3.611471     4.250821
H     0.595849    -1.850748     4.125634
H     1.979097    -2.906974     4.484742
H     2.996520    -4.353717     2.668307
H     1.412662    -5.145656     2.532600
H     2.191327    -4.457792     1.088173
79
CysSeCys_aa                                      Eopt  -4051.560091
O    -1.764114    -3.574637    -0.777023
C    -1.939756    -2.373210    -0.730323
O    -3.105775    -1.747501    -0.603682
C    -4.385463    -2.483762    -0.559040
C    -4.409902    -3.402429     0.655271
C    -4.583174    -3.232791    -1.870008
C    -5.408047    -1.366778    -0.412913
C    -0.820193    -1.342633    -0.896850
C    -0.706332    -1.081682    -2.396695
Se     0.763436     0.097442    -2.896085
C     0.141370     1.702854    -1.981238
C     0.787543     1.816886    -0.605356
C     2.293413     1.959763    -0.788115
O     2.956658     1.046094    -0.098393
C     4.426376     0.900847    -0.202062
C     4.706144    -0.268250     0.728622
C     4.791319     0.550392    -1.638147
C     5.108509     2.168943     0.290954
O     2.770545     2.822447    -1.503796
N     0.308349     2.986944     0.107452
C    -0.931974     2.948679     0.676559
O    -1.318375     4.186480     1.019835
C    -2.589651     4.417929     1.725124
C    -2.594755     5.928497     1.913342
C    -2.572735     3.707493     3.072471
C    -3.758054     3.982760     0.849276
O    -1.562047     1.914653     0.859200
N     0.424152    -1.834476    -0.376815
C     0.531207    -2.206095     0.921260
O     1.739758    -2.746804     1.154911
C     2.101142    -3.240998     2.490713
C     3.512537    -3.773056     2.283471
C     1.162181    -4.369548     2.900008
C     2.103222    -2.090264     3.489253
O    -0.368693    -2.054627     1.740965
H    -3.700190    -4.224609     0.553009
H    -4.174690    -2.839570     1.564181
H    -5.416212    -3.819678     0.762633
H    -5.586475    -3.670148    -1.882067
H    -4.499777    -2.545922    -2.718398
H    -3.853579    -4.035930    -1.988716
H    -5.233334    -0.800476     0.507153
H    -5.355982    -0.680393    -1.263827
H    -6.414474    -1.793570    -0.372260
H    -1.124938    -0.426327    -0.380842
H    -1.635625    -0.648736    -2.769671
H    -0.506032    -2.012379    -2.936060
H    -0.945801     1.647176    -1.900515
H     0.420357     2.557666    -2.601499
H     0.578375     0.929950    -0.009443
H     4.406235    -0.028240     1.752939
H     4.159166    -1.156696     0.402709
H     5.776460    -0.493850     0.723238
H     4.590023     1.380509    -2.317867
H     5.859306     0.315491    -1.683835
H     4.230163    -0.328511    -1.970514
H     6.185641     1.986029     0.358645
H     4.939487     3.007519    -0.386448
H     4.745045     2.435388     1.288690
H     0.643738     3.891185    -0.203828
H    -2.563510     6.439463     0.945869
H    -3.507544     6.229866     2.435484
H    -1.733162     6.248119     2.507931
H    -3.458534     4.003569     3.643400
H    -2.582334     2.622875     2.952388
H    -1.685292     3.995990     3.645244
H    -3.699276     4.464983    -0.131974
H    -4.694288     4.291222     1.325361
H    -3.775234     2.900101     0.714645
H     1.199985    -1.988547    -1.006058
H     4.186957    -2.973668     1.963652
H     3.888731    -4.188845     3.222870
H     3.519956    -4.563878     1.526709
H     1.527056    -4.819307     3.828992
H     0.146600    -4.005458     3.062375
H     1.143083    -5.146820     2.128955
H     2.739368    -1.275814     3.128976
H     2.507453    -2.443627     4.443330
H     1.095530    -1.706548     3.657270
79
CysSeCys_aaa                                     Eopt  -4051.559983
O     2.306372    -0.540234     2.827972
C     2.072150    -0.637696     1.638353
O     1.439542    -1.645456     1.041226
C     0.838763    -2.757538     1.808198
C     1.931588    -3.526336     2.537607
C     0.211238    -3.616847     0.721342
C    -0.224775    -2.208127     2.750602
C     2.534956     0.397375     0.611207
C     1.422348     0.818826    -0.338492
Se    -0.158046     1.348955     0.705183
C    -1.384435     0.045323    -0.038130
C    -1.873934     0.390174    -1.452705
C    -3.050641    -0.500106    -1.873475
O    -2.963491    -1.685290    -1.274117
C    -3.988745    -2.733052    -1.449018
C    -4.073021    -3.150655    -2.910753
C    -5.312945    -2.221233    -0.899565
C    -3.454656    -3.872829    -0.594194
O    -3.904672    -0.161452    -2.666435
N    -2.187999     1.783489    -1.670616
C    -2.977419     2.521538    -0.841637
O    -3.724816     1.717047    -0.069390
C    -4.428609     2.216370     1.117844
C    -5.539473     3.174199     0.709063
C    -5.008549     0.945430     1.722848
C    -3.428273     2.850770     2.075519
O    -3.000232     3.746975    -0.846132
N     3.683200    -0.111621    -0.106194
C     4.846657     0.591984    -0.187568
O     5.690224    -0.031497    -1.027353
C     7.057818     0.465507    -1.243544
C     7.017047     1.852688    -1.872150
C     7.832271     0.440908     0.068134
C     7.629271    -0.549631    -2.223721
O     5.071884     1.626161     0.428696
H     2.377488    -2.932120     3.336711
H     2.716431    -3.830305     1.837411
H     1.497271    -4.430538     2.975880
H     0.973428    -3.975691     0.022657
H    -0.277729    -4.482681     1.176896
H    -0.540748    -3.054718     0.162351
H    -0.757349    -3.050658     3.202848
H     0.216478    -1.607625     3.547667
H    -0.949189    -1.597587     2.205392
H     2.879448     1.259237     1.184855
H     1.753027     1.655939    -0.956246
H     1.116651    -0.003256    -0.989265
H    -0.872810    -0.914709    -0.048343
H    -2.210278    -0.009033     0.669590
H    -1.065117     0.155801    -2.154269
H    -4.709224    -4.038152    -2.987558
H    -4.497621    -2.361996    -3.533468
H    -3.079780    -3.410615    -3.291180
H    -5.192446    -1.902055     0.139869
H    -6.048485    -3.031323    -0.927118
H    -5.695837    -1.384665    -1.486906
H    -4.161661    -4.707361    -0.617015
H    -2.490839    -4.225003    -0.973098
H    -3.329084    -3.552515     0.444348
H    -1.513791     2.328574    -2.187613
H    -6.143928     3.418985     1.588473
H    -5.134263     4.097081     0.291357
H    -6.191561     2.703504    -0.034002
H    -4.212635     0.237946     1.974652
H    -5.698239     0.464432     1.023075
H    -5.556669     1.191133     2.637137
H    -2.637359     2.137479     2.329367
H    -3.944949     3.131258     2.998732
H    -2.974750     3.746570     1.646237
H     3.559979    -0.901167    -0.726818
H     6.622075     2.594693    -1.176394
H     8.032588     2.145460    -2.157457
H     6.398184     1.844341    -2.775431
H     7.438980     1.170811     0.777793
H     8.882064     0.678043    -0.131826
H     7.787494    -0.555966     0.518857
H     7.046706    -0.563597    -3.150307
H     7.622943    -1.554283    -1.789364
H     8.661979    -0.283522    -2.467354
79
CysSeCys_aaaa                                    Eopt  -4051.562249
O    -4.350713    -1.326921    -0.188478
C    -3.450314    -0.570301    -0.497760
O    -3.591647     0.666564    -0.968060
C    -4.915767     1.252430    -1.256543
C    -5.731844     1.353639     0.024870
C    -4.559079     2.635230    -1.781392
C    -5.609318     0.426380    -2.331520
C    -1.972377    -0.924803    -0.444873
C    -1.413003    -0.878127    -1.878042
Se     0.366244    -1.672012    -1.997903
C     1.504888    -0.089714    -2.024982
C     1.713632     0.550432    -0.658115
C     2.886765     1.528482    -0.763383
O     4.032065     0.874801    -0.587319
C     5.345375     1.533666    -0.739237
C     5.498330     2.038458    -2.167630
C     6.321393     0.400896    -0.458050
C     5.487600     2.641186     0.296329
O     2.761482     2.712022    -1.012571
N     0.511334     1.210141    -0.235562
C     0.418910     1.693416     1.032193
O    -0.757563     2.327005     1.187714
C    -1.151230     2.897722     2.480637
C    -1.261986     1.789663     3.520564
C    -2.522090     3.488549     2.181786
C    -0.173152     3.991355     2.892279
O     1.284368     1.545080     1.884119
N    -1.777013    -2.213658     0.167815
C    -0.656547    -2.405275     0.929854
O    -0.379319    -3.718189     1.013636
C     0.865051    -4.177718     1.646897
C     0.885720    -3.800231     3.123329
C     2.062486    -3.620544     0.884664
C     0.784230    -5.689090     1.483691
O    -0.039491    -1.504089     1.477944
H    -6.009423     0.369248     0.404750
H    -5.168562     1.888629     0.795628
H    -6.646254     1.918588    -0.182575
H    -5.473688     3.178260    -2.036857
H    -4.014973     3.207825    -1.024171
H    -3.937814     2.559648    -2.679288
H    -5.869069    -0.569734    -1.968700
H    -6.529084     0.936867    -2.633862
H    -4.966636     0.329615    -3.212448
H    -1.448869    -0.189068     0.168309
H    -1.371213     0.140798    -2.264928
H    -2.041614    -1.476781    -2.543938
H     1.092106     0.629354    -2.739393
H     2.456823    -0.455874    -2.416120
H     1.964565    -0.223170     0.071592
H     6.521475     2.400761    -2.309110
H     4.808569     2.856886    -2.381683
H     5.322097     1.226450    -2.880463
H     6.174987     0.005302     0.551838
H     6.188377    -0.412896    -1.177736
H     7.347301     0.771798    -0.540000
H     4.807408     3.470296     0.095471
H     5.289272     2.252603     1.300318
H     6.514977     3.018326     0.272911
H    -0.100989     1.607266    -0.935221
H    -1.675564     2.204070     4.445586
H    -1.935583     1.002679     3.166328
H    -0.287187     1.349973     3.737813
H    -2.929270     3.950983     3.085807
H    -2.452975     4.252989     1.401568
H    -3.212975     2.708347     1.849546
H    -0.559931     4.503273     3.779321
H     0.809882     3.579814     3.126677
H    -0.068003     4.729759     2.090480
H    -2.102587    -3.019952    -0.351327
H    -0.038592    -4.126309     3.611804
H     0.997563    -2.723807     3.258799
H     1.725029    -4.307758     3.609891
H     2.069415    -2.528710     0.893583
H     2.048281    -3.962071    -0.154870
H     2.983238    -3.982773     1.353256
H    -0.086107    -6.090647     2.012598
H     1.685003    -6.152896     1.896655
H     0.708535    -5.959325     0.425834
79
CysSeCys_aaab                                    Eopt  -4051.562476
O    -5.143090     1.699193     0.118782
C    -4.386540     0.748462     0.091509
O    -4.732909    -0.534926     0.039955
C    -6.143954    -0.972800     0.090254
C    -6.774498    -0.513103     1.397810
C    -6.885436    -0.455575    -1.134845
C    -6.023544    -2.488903     0.052048
C    -2.867873     0.861188     0.159608
C    -2.397717     0.368997     1.539987
Se    -0.469517     0.565345     1.777804
C     0.016593    -0.720967     0.398479
C     1.421437    -1.252164     0.626030
C     1.668767    -2.329208    -0.433784
O     1.086449    -3.462136    -0.053881
C     0.967803    -4.626075    -0.955953
C     0.179898    -5.620653    -0.117124
C     0.179989    -4.224752    -2.195765
C     2.352040    -5.166282    -1.286244
O     2.262350    -2.130275    -1.474967
N     2.353705    -0.159903     0.526327
C     3.685952    -0.384217     0.713359
O     4.389936     0.659558     0.250493
C     5.852143     0.721857     0.388153
C     6.495792    -0.422741    -0.384263
C     6.188541     2.059990    -0.255242
C     6.235565     0.721949     1.862398
O     4.134182    -1.388736     1.251022
N    -2.443152     2.211611    -0.102991
C    -1.303847     2.428404    -0.827220
O    -0.814714     3.645628    -0.549454
C     0.418630     4.131957    -1.184699
C     1.575443     3.183696    -0.891084
C     0.640133     5.470483    -0.494544
C     0.188550     4.322918    -2.677795
O    -0.840256     1.634893    -1.637785
H    -6.883214     0.572191     1.434460
H    -6.170258    -0.841347     2.249637
H    -7.767277    -0.964568     1.489807
H    -7.883775    -0.903713    -1.159942
H    -6.992556     0.630184    -1.111902
H    -6.358898    -0.743678    -2.050387
H    -5.455818    -2.853819     0.913656
H    -5.522005    -2.815468    -0.864238
H    -7.021527    -2.935915     0.079544
H    -2.442940     0.222433    -0.618494
H    -2.850974     0.967837     2.335944
H    -2.662015    -0.679803     1.686729
H    -0.053554    -0.226837    -0.574126
H    -0.710619    -1.532990     0.441877
H     1.499138    -1.716023     1.612942
H     0.718747    -5.864649     0.803709
H    -0.800902    -5.212204     0.145482
H     0.030629    -6.542673    -0.686493
H    -0.021332    -5.119676    -2.792787
H    -0.779610    -3.780942    -1.911822
H     0.732232    -3.514281    -2.813591
H     2.919759    -4.467024    -1.902312
H     2.243761    -6.107219    -1.834999
H     2.912711    -5.369064    -0.368129
H     2.103377     0.589356    -0.106504
H     6.271060    -1.388376     0.071643
H     7.581475    -0.282859    -0.392469
H     6.143759    -0.427549    -1.420975
H     5.692290     2.879723     0.273574
H     7.269198     2.225475    -0.216967
H     5.871481     2.075229    -1.302695
H     6.003280    -0.233881     2.335411
H     7.311174     0.904228     1.952697
H     5.708263     1.521083     2.393652
H    -2.613925     2.879872     0.638913
H     1.626187     2.962166     0.179615
H     2.513840     3.663550    -1.185573
H     1.472762     2.251725    -1.449073
H     0.782169     5.330767     0.581773
H     1.533375     5.951793    -0.903208
H    -0.215552     6.134282    -0.653226
H     1.073590     4.790100    -3.121590
H    -0.669209     4.980745    -2.851710
H     0.012625     3.367761    -3.176306
79
CysSeCys_aaac                                    Eopt  -4051.562205
O    -2.709553    -3.482549    -1.394502
C    -2.406815    -2.506250    -0.733636
O    -2.597864    -2.341747     0.568089
C    -3.253248    -3.366142     1.405028
C    -2.413889    -4.636502     1.403013
C    -3.254225    -2.718906     2.781783
C    -4.675177    -3.596010     0.912161
C    -1.666393    -1.311935    -1.344870
C    -0.181150    -1.623982    -1.272481
Se     0.872607    -0.352118    -2.312491
C     2.580837    -0.899502    -1.544050
C     2.711753    -0.492486    -0.067010
C     4.028551    -1.061384     0.443707
O     4.990979    -0.148503     0.448613
C     6.389253    -0.476944     0.807293
C     7.092435     0.863460     0.657619
C     6.447443    -0.964361     2.248141
C     6.939682    -1.492730    -0.183951
O     4.143783    -2.236828     0.738403
N     2.599442     0.928895     0.120400
C     1.409731     1.505261     0.435034
O     1.507009     2.832313     0.280953
C     0.341807     3.724621     0.379051
C    -0.319970     3.607040     1.745864
C     0.967475     5.101727     0.206938
C    -0.608181     3.417988    -0.769856
O     0.428815     0.888021     0.848234
N    -1.932309    -0.059415    -0.686238
C    -3.209472     0.391135    -0.612558
O    -3.294373     1.417079     0.249647
C    -4.552953     2.148644     0.440214
C    -4.997630     2.776790    -0.874909
C    -5.607341     1.221679     1.032309
C    -4.164903     3.228307     1.440615
O    -4.132876    -0.088970    -1.263133
H    -1.381860    -4.411488     1.691011
H    -2.827548    -5.337058     2.135282
H    -2.414066    -5.117437     0.423288
H    -3.816812    -1.780553     2.767248
H    -2.231822    -2.510389     3.111999
H    -3.721984    -3.393807     3.504547
H    -5.192535    -4.251765     1.619653
H    -5.220228    -2.648424     0.863134
H    -4.689381    -4.066856    -0.072108
H    -1.994060    -1.264410    -2.388140
H     0.019033    -2.627309    -1.651582
H     0.154556    -1.569124    -0.234036
H     3.349244    -0.406696    -2.146521
H     2.680014    -1.981448    -1.656892
H     1.924386    -0.963675     0.523533
H     8.153657     0.748132     0.896314
H     6.662291     1.605544     1.337330
H     7.005793     1.233372    -0.368787
H     5.969063    -0.241003     2.916169
H     5.962716    -1.934818     2.366086
H     7.496447    -1.060763     2.545374
H     6.454649    -2.464514    -0.077236
H     6.806445    -1.136004    -1.210265
H     8.011738    -1.617825    -0.002414
H     3.291437     1.519789    -0.321707
H    -1.051641     4.413258     1.854785
H     0.427191     3.716557     2.538866
H    -0.828145     2.650745     1.866066
H     0.184680     5.865428     0.231510
H     1.679289     5.307622     1.012576
H     1.490703     5.170927    -0.751840
H    -1.040660     2.421924    -0.681754
H    -0.082561     3.493939    -1.726960
H    -1.425829     4.144938    -0.766747
H    -1.239238     0.297663    -0.030796
H    -4.187077     3.375269    -1.303245
H    -5.848195     3.439489    -0.685812
H    -5.300200     2.018202    -1.598653
H    -5.231516     0.754497     1.948260
H    -5.891513     0.440281     0.325772
H    -6.497314     1.806068     1.287221
H    -3.395615     3.883588     1.022906
H    -5.042538     3.833996     1.685219
H    -3.782663     2.782151     2.363777
79
CysSeCys_aaad                                    Eopt  -4051.557804
O    -3.689598    -1.484534     1.263677
C    -2.980513    -1.811835     0.332641
O    -2.659457    -3.050444    -0.024745
C    -3.059137    -4.228282     0.774059
C    -4.576656    -4.347781     0.795347
C    -2.456643    -4.117630     2.168052
C    -2.433302    -5.381475     0.004505
C    -2.275006    -0.812392    -0.589214
C    -0.815702    -0.741316    -0.173946
Se     0.154249     0.448841    -1.379977
C     1.942900    -0.332411    -1.141998
C     2.789436     0.483905    -0.167672
C     2.027527     0.667195     1.140971
O     1.825511     1.951275     1.401085
C     1.005174     2.411757     2.541474
C    -0.401442     1.837913     2.426593
C     0.989083     3.920319     2.345610
C     1.690767     2.033660     3.846072
O     1.667371    -0.279260     1.818273
N     4.049760    -0.169811     0.108766
C     5.192254     0.187648    -0.541698
O     6.164452    -0.695712    -0.258713
C     7.521801    -0.541174    -0.803996
C     8.251660    -1.744058    -0.222207
C     8.141490     0.756770    -0.301973
C     7.483674    -0.621480    -2.324940
O     5.298670     1.177854    -1.254821
N    -2.859345     0.501601    -0.507192
C    -4.122857     0.702960    -0.983987
O    -4.600927     1.869254    -0.525887
C    -5.918677     2.373482    -0.941653
C    -7.010841     1.410152    -0.494069
C    -5.929510     2.613609    -2.445814
C    -6.023806     3.690689    -0.185720
O    -4.693581    -0.074119    -1.738102
H    -5.036500    -3.537966     1.364011
H    -4.850041    -5.300201     1.260492
H    -4.975365    -4.338895    -0.224132
H    -2.644417    -5.049275     2.710894
H    -1.373674    -3.970590     2.105640
H    -2.896231    -3.293736     2.733277
H    -2.663002    -6.324960     0.508211
H    -1.345686    -5.269403    -0.043368
H    -2.828471    -5.427161    -1.015099
H    -2.356854    -1.176146    -1.616744
H    -0.731046    -0.369201     0.847479
H    -0.347690    -1.723816    -0.229465
H     2.424523    -0.358586    -2.121627
H     1.807808    -1.356239    -0.782587
H     3.012701     1.461878    -0.594033
H    -0.423210     0.775253     2.672725
H    -0.786902     1.982501     1.413038
H    -1.056353     2.367625     3.125251
H     2.006929     4.322272     2.350802
H     0.426586     4.388982     3.158306
H     0.511200     4.181804     1.396337
H     1.140676     2.481320     4.679939
H     1.712514     0.951304     3.986390
H     2.715469     2.418291     3.866756
H     4.028166    -1.075145     0.561252
H     9.291696    -1.741566    -0.561271
H     8.243019    -1.710535     0.871811
H     7.782302    -2.677310    -0.549027
H     9.194598     0.788361    -0.599135
H     7.635182     1.628885    -0.719035
H     8.093928     0.804490     0.790895
H     6.974216     0.240917    -2.758072
H     6.974012    -1.535981    -2.645598
H     8.509019    -0.650540    -2.707257
H    -2.578545     1.077102     0.277440
H    -6.924075     1.207684     0.578433
H    -6.960033     0.466372    -1.039291
H    -7.987919     1.868706    -0.676937
H    -5.858866     1.676203    -3.000427
H    -6.863725     3.112943    -2.721898
H    -5.096918     3.263389    -2.734622
H    -5.212384     4.367408    -0.471353
H    -6.977140     4.173524    -0.419541
H    -5.976449     3.521074     0.894598
79
CysSeCys_aaae                                    Eopt  -4051.568198
O    -1.402956    -2.331199    -3.146072
C    -1.462161    -1.834899    -2.038591
O    -1.472856    -2.483207    -0.876852
C    -1.311837    -3.949189    -0.779320
C    -2.480377    -4.636636    -1.470551
C    -1.350741    -4.185480     0.722441
C     0.037587    -4.349911    -1.359939
C    -1.538199    -0.330170    -1.789304
C    -0.487946     0.084501    -0.769733
Se     1.308984    -0.407345    -1.347634
C     1.862757    -1.292012     0.308500
C     2.219639    -0.294978     1.417455
C     3.241909     0.718594     0.916623
O     4.319079     0.088046     0.471541
C     5.434017     0.799560    -0.191687
C     6.389639    -0.333540    -0.532949
C     6.074888     1.776583     0.783868
C     4.918165     1.474911    -1.454508
O     3.053053     1.920445     0.922230
N     1.070265     0.432345     1.890886
C     0.107410    -0.175323     2.626916
O    -0.970388     0.624414     2.708899
C    -2.202725     0.179416     3.374378
C    -2.730687    -1.079445     2.697442
C    -1.945187    -0.018188     4.862294
C    -3.149485     1.346916     3.136273
O     0.233217    -1.284002     3.135401
N    -2.877512     0.007993    -1.315146
C    -3.258583     1.304314    -1.097935
O    -2.464378     2.147703    -1.771810
C    -2.400421     3.580775    -1.443477
C    -1.249453     4.063995    -2.314587
C    -2.060157     3.745732     0.032665
C    -3.702624     4.268268    -1.827641
O    -4.222264     1.611889    -0.407595
H    -2.433159    -5.710752    -1.265320
H    -2.452797    -4.487838    -2.551373
H    -3.430163    -4.256408    -1.080913
H    -1.209876    -5.250639     0.928124
H    -2.313937    -3.876615     1.138712
H    -0.555134    -3.625803     1.222826
H     0.199913    -5.414641    -1.164808
H     0.074738    -4.186470    -2.438487
H     0.847585    -3.787367    -0.886695
H    -1.367532     0.157231    -2.750069
H    -0.526923     1.156669    -0.590531
H    -0.670627    -0.454563     0.157572
H     2.712583    -1.928834     0.058016
H     1.028621    -1.921942     0.623442
H     2.663468    -0.850281     2.252556
H     5.904214    -1.063756    -1.187774
H     7.265191     0.069476    -1.050134
H     6.726785    -0.843311     0.374936
H     5.410539     2.610973     1.014326
H     6.344228     1.265847     1.713955
H     6.991060     2.173547     0.335317
H     5.767536     1.901144    -1.997604
H     4.425494     0.745308    -2.104305
H     4.215523     2.277894    -1.224909
H     0.863137     1.321357     1.455280
H    -3.729116    -1.303546     3.086180
H    -2.081231    -1.935378     2.882602
H    -2.812393    -0.921509     1.617591
H    -2.893002    -0.232851     5.366404
H    -1.524073     0.892729     5.300362
H    -1.259459    -0.848624     5.040050
H    -4.109943     1.143474     3.619430
H    -2.739060     2.270540     3.556411
H    -3.324543     1.490752     2.066282
H    -3.323756    -0.650936    -0.688419
H    -1.102738     5.138010    -2.167689
H    -1.463413     3.883792    -3.372703
H    -0.321558     3.546994    -2.050794
H    -2.884598     3.427347     0.673049
H    -1.850193     4.800311     0.236150
H    -1.168053     3.164489     0.286139
H    -3.589548     5.349453    -1.697741
H    -4.530249     3.923576    -1.205520
H    -3.940930     4.073036    -2.878276
79
CysSeCys_aaaf                                    Eopt  -4051.552876
O    -2.000720    -3.623036    -0.102075
C    -1.904154    -2.411177    -0.183370
O    -1.414118    -1.596284     0.739852
C    -0.834530    -2.092996     2.002164
C     0.286120    -3.077108     1.699274
C    -0.276642    -0.824713     2.629901
C    -1.940277    -2.693269     2.857337
C    -2.393627    -1.622297    -1.405193
C    -1.331038    -0.658251    -1.903373
Se     0.249722    -1.685612    -2.441111
C     1.454568    -0.148503    -2.414012
C     2.009499     0.060727    -1.016792
C     3.019382    -1.031024    -0.660170
O     3.128103    -1.153755     0.656172
C     4.182551    -1.981037     1.281655
C     3.922077    -1.778499     2.766452
C     5.546228    -1.429435     0.888656
C     4.008754    -3.443034     0.891658
O     3.663763    -1.637756    -1.495994
N     2.682999     1.335981    -0.893496
C     2.103285     2.381590    -0.242923
O     2.839496     3.490689    -0.425569
C     2.492373     4.751969     0.246841
C     3.593495     5.692557    -0.222674
C     2.551378     4.566687     1.757834
C     1.130373     5.241877    -0.228982
O     1.075233     2.295226     0.416265
N    -3.674226    -0.990820    -1.127583
C    -3.855738     0.193315    -0.471362
O    -5.146523     0.280572    -0.092926
C    -5.659451     1.474717     0.592582
C    -5.527113     2.695656    -0.309274
C    -4.946193     1.653906     1.927514
C    -7.125620     1.128001     0.813048
O    -2.999491     1.045011    -0.288099
H    -0.096754    -4.030165     1.332250
H     0.855709    -3.256422     2.615912
H     0.961530    -2.651552     0.953114
H    -1.068059    -0.082552     2.771720
H     0.501429    -0.391580     1.995101
H     0.160737    -1.058932     3.604796
H    -1.529116    -2.966666     3.834387
H    -2.741512    -1.964037     3.014643
H    -2.358705    -3.589975     2.395301
H    -2.592886    -2.371955    -2.175593
H    -1.696659    -0.095377    -2.764332
H    -1.026260     0.031018    -1.120050
H     2.253835    -0.341093    -3.132809
H     0.881705     0.722808    -2.737362
H     1.205812     0.054256    -0.277971
H     2.919334    -2.123901     3.032802
H     4.011402    -0.721091     3.034019
H     4.653144    -2.347475     3.348176
H     5.608084    -0.361426     1.120950
H     6.318893    -1.949791     1.463232
H     5.748930    -1.576628    -0.173938
H     4.703775    -4.047565     1.483175
H     2.992508    -3.783135     1.107138
H     4.220369    -3.604438    -0.166364
H     3.468822     1.531486    -1.500714
H     4.576730     5.322205     0.084179
H     3.579506     5.791453    -1.312691
H     3.443169     6.682797     0.217200
H     2.432495     5.540831     2.242815
H     1.759617     3.903241     2.109929
H     3.521496     4.154205     2.053865
H     0.328790     4.584512     0.111558
H     1.106219     5.299014    -1.322180
H     0.953286     6.246264     0.168883
H    -4.471912    -1.613473    -1.128220
H    -4.481479     2.966221    -0.464775
H    -6.041754     3.542029     0.156806
H    -5.995363     2.504765    -1.280539
H    -5.436839     2.453980     2.491040
H    -5.006515     0.733641     2.517713
H    -3.896656     1.917369     1.787612
H    -7.221794     0.226980     1.427040
H    -7.625272     1.953720     1.328087
H    -7.631909     0.957823    -0.142366
79
CysSeCys_aaag                                    Eopt  -4051.565274
O    -3.272596     1.901587    -0.885483
C    -2.379416     1.556619    -0.137937
O    -1.397648     2.321757     0.330116
C    -1.172849     3.703380    -0.138831
C    -2.347588     4.580459     0.269689
C     0.092971     4.099357     0.606145
C    -0.928793     3.701582    -1.642065
C    -2.218624     0.134197     0.415647
C    -0.814866    -0.376784     0.136573
Se    -0.388799    -0.312931    -1.778927
C     1.457631     0.290774    -1.604209
C     2.424444    -0.873327    -1.390621
C     3.861181    -0.356064    -1.259323
O     4.664173    -1.283872    -0.755751
C     6.122764    -1.078540    -0.636501
C     6.588742    -2.381399    -0.003797
C     6.415258     0.100349     0.280970
C     6.723199    -0.902876    -2.024838
O     4.193470     0.747616    -1.650181
N     2.042186    -1.785776    -0.337552
C     2.043722    -1.521593     0.992831
O     2.455178    -0.263884     1.219883
C     2.577244     0.279797     2.579777
C     1.196986     0.392229     3.213194
C     3.530874    -0.571347     3.407978
C     3.167415     1.660354     2.331163
O     1.704510    -2.339164     1.841908
N    -3.211800    -0.761896    -0.111581
C    -4.451817    -0.838402     0.446689
O    -5.266224    -1.538812    -0.359859
C    -6.655485    -1.830656     0.021458
C    -7.167086    -2.625610    -1.172131
C    -7.437594    -0.532323     0.175956
C    -6.680808    -2.682725     1.284196
O    -4.744714    -0.363057     1.536926
H    -2.108102     5.625002     0.046238
H    -2.531697     4.494770     1.345440
H    -3.256683     4.308774    -0.269777
H     0.917102     3.430043     0.342283
H     0.375182     5.121192     0.335885
H    -0.062734     4.057059     1.688514
H    -0.115301     3.016539    -1.898892
H    -1.824225     3.413902    -2.195990
H    -0.639105     4.711064    -1.950823
H    -2.356314     0.184807     1.501243
H    -0.091969     0.266956     0.631473
H    -0.712317    -1.400210     0.497523
H     1.695301     0.808347    -2.534791
H     1.494599     1.018560    -0.792587
H     2.426426    -1.475343    -2.306765
H     6.344490    -3.233538    -0.645686
H     6.113963    -2.528540     0.971133
H     7.673003    -2.353278     0.138597
H     5.920756    -0.034123     1.246784
H     6.090100     1.044319    -0.158432
H     7.494864     0.149401     0.455433
H     6.406703     0.035537    -2.483864
H     7.814605    -0.897804    -1.941880
H     6.434267    -1.735041    -2.674894
H     1.749924    -2.717418    -0.591391
H     1.297430     0.828615     4.212124
H     0.723122    -0.586824     3.308094
H     0.553451     1.048958     2.620458
H     3.098188    -1.544118     3.645465
H     3.753460    -0.046323     4.342339
H     4.471149    -0.722638     2.869563
H     3.278269     2.189032     3.282458
H     4.150635     1.582394     1.858531
H     2.510941     2.247764     1.682631
H    -3.136500    -1.032502    -1.084412
H    -7.113321    -2.027577    -2.087316
H    -8.209980    -2.910263    -1.004598
H    -6.576687    -3.536483    -1.312693
H    -8.497395    -0.767837     0.316494
H    -7.090619     0.043421     1.035518
H    -7.340689     0.080345    -0.726313
H    -7.708934    -3.004650     1.478311
H    -6.062290    -3.576762     1.153504
H    -6.320832    -2.124248     2.149994
79
CysSeCys_aaah                                    Eopt  -4051.549055
O     3.736224    -2.299665     2.013766
C     3.740082    -1.590426     1.024525
O     4.602185    -1.641266     0.018642
C     5.722050    -2.604924    -0.014217
C     6.413109    -2.264833    -1.325948
C     6.647598    -2.353395     1.167967
C     5.171114    -4.023814    -0.041431
C     2.658472    -0.532165     0.785800
C     1.430947    -1.221568     0.213197
Se     0.000018     0.101784     0.000018
C    -1.430910    -1.221571    -0.213154
C    -2.658430    -0.532172    -0.785774
C    -3.740040    -1.590432    -1.024504
O    -4.602165    -1.641248    -0.018637
C    -5.722069    -2.604861     0.014188
C    -6.647600    -2.353262    -1.167994
C    -6.413122    -2.264780     1.325925
C    -5.171187    -4.023772     0.041363
O    -3.736182    -2.299668    -2.013746
N    -3.070166     0.545156     0.082800
C    -4.122273     1.328645    -0.299333
O    -4.577071     2.028549     0.749130
C    -5.670167     3.002936     0.602122
C    -5.829452     3.539603     2.017623
C    -6.940849     2.294260     0.150565
C    -5.249364     4.114344    -0.350826
O    -4.547620     1.371996    -1.446695
N     3.070199     0.545157    -0.082786
C     4.122304     1.328657     0.299331
O     4.577073     2.028574    -0.749135
C     5.670127     3.003008    -0.602130
C     6.940829     2.294391    -0.150535
C     5.249264     4.114419     0.350789
C     5.829415     3.539652    -2.017639
O     4.547649     1.372034     1.446694
H     5.730706    -2.404348    -2.170229
H     6.760305    -1.227269    -1.321965
H     7.277308    -2.920648    -1.465966
H     7.542441    -2.973266     1.053886
H     6.959022    -1.304551     1.192796
H     6.168774    -2.605769     2.115469
H     5.997608    -4.721573    -0.209009
H     4.455013    -4.140294    -0.861289
H     4.682495    -4.284029     0.899167
H     2.418020    -0.119197     1.769266
H     1.645360    -1.671515    -0.760380
H     1.078386    -1.994170     0.898362
H    -1.645331    -1.671507     0.760426
H    -1.078344    -1.994180    -0.898308
H    -2.417969    -0.119210    -1.769241
H    -6.958980    -1.304404    -1.192798
H    -7.542471    -2.973099    -1.053934
H    -6.168783    -2.605632    -2.115500
H    -6.760276    -1.227202     1.321969
H    -5.730729    -2.404346     2.170206
H    -7.277348    -2.920565     1.465919
H    -4.455098    -4.140305     0.861224
H    -4.682569    -4.283977    -0.899238
H    -5.997710    -4.721504     0.208912
H    -2.964164     0.398567     1.079499
H    -6.629368     4.285463     2.039437
H    -4.903640     4.013046     2.359150
H    -6.088268     2.732807     2.710535
H    -7.774104     3.003636     0.178676
H    -6.844168     1.908872    -0.865553
H    -7.175570     1.465161     0.825589
H    -4.301573     4.556452    -0.026727
H    -6.012265     4.899314    -0.343479
H    -5.139448     3.745090    -1.371987
H     2.964185     0.398564    -1.079483
H     7.175597     1.465290    -0.825540
H     7.774054     3.003801    -0.178642
H     6.844143     1.909017     0.865588
H     6.012134     4.899420     0.343437
H     4.301460     4.556481     0.026666
H     5.139348     3.745182     1.371955
H     4.903591     4.013052    -2.359191
H     6.088275     2.732852    -2.710531
H     6.629302     4.285543    -2.039455
79
CysSeCys_aaai                                    Eopt  -4051.567112
O    -2.432736     2.141864     2.259537
C    -2.690537     1.916631     1.092828
O    -3.889867     1.644413     0.586347
C    -5.083767     1.465316     1.439866
C    -6.165836     1.119906     0.427778
C    -5.405108     2.769592     2.156305
C    -4.848821     0.306397     2.399045
C    -1.643273     1.827889    -0.008157
C    -1.439576     0.333621    -0.314139
Se    -0.000075    -0.000089    -1.585575
C     1.439579    -0.333682    -0.314281
C     1.643289    -1.827913    -0.008108
C     2.690529    -1.916506     1.092914
O     3.889827    -1.644072     0.586473
C     5.083673    -1.464775     1.440024
C     6.165717    -1.119196     0.427970
C     5.405205    -2.768993     2.156485
C     4.848513    -0.305884     2.399186
O     2.432732    -2.141810     2.259610
N     0.416542    -2.467453     0.396993
C    -0.356419    -3.083943    -0.552041
O    -1.641899    -3.059279    -0.163874
C    -2.706064    -3.613361    -1.012189
C    -3.962624    -3.295661    -0.213788
C    -2.735163    -2.893279    -2.355354
C    -2.524379    -5.118313    -1.160375
O     0.083410    -3.611149    -1.564523
N    -0.416504     2.467425     0.396892
C     0.356473     3.083842    -0.552186
O     1.641957     3.059084    -0.164048
C     2.706188     3.612926    -1.012437
C     3.962713     3.295053    -0.214048
C     2.735129     2.892748    -2.355553
C     2.524748     5.117897    -1.160718
O    -0.083342     3.611055    -1.564669
H    -5.911910     0.203914    -0.114353
H    -7.116076     0.963599     0.946635
H    -6.294297     1.932078    -0.294492
H    -5.488022     3.590681     1.437014
H    -4.643655     3.019604     2.896867
H    -6.367666     2.665058     2.666996
H    -4.084158     0.544406     3.140662
H    -5.783529     0.085594     2.923941
H    -4.546811    -0.590059     1.848562
H    -2.010975     2.341221    -0.898985
H    -1.182043    -0.207234     0.599272
H    -2.348581    -0.103591    -0.727515
H     1.182195     0.207331     0.599076
H     2.348544     0.103450    -0.727829
H     2.011025    -2.341345    -0.898865
H     5.911646    -0.203262    -0.114191
H     6.294355    -1.931359    -0.294278
H     7.115908    -0.962704     0.946862
H     6.367749    -2.664312     2.667172
H     5.488237    -3.590079     1.437204
H     4.643790    -3.019106     2.897052
H     4.546467     0.590546     1.848679
H     4.083807    -0.543977     3.140731
H     5.783149    -0.084989     2.924173
H    -0.097770    -1.996932     1.130924
H    -3.930041    -3.775601     0.769365
H    -4.843083    -3.661487    -0.750112
H    -4.065594    -2.215454    -0.073884
H    -3.603450    -3.242223    -2.923552
H    -2.832886    -1.812963    -2.211935
H    -1.833394    -3.092243    -2.936305
H    -3.398196    -5.537317    -1.669712
H    -2.443911    -5.590896    -0.175933
H    -1.632725    -5.356145    -1.743070
H     0.097814     1.996836     1.130777
H     3.930240     3.775056     0.769077
H     4.065488     2.214836    -0.074082
H     4.843225     3.660686    -0.750418
H     3.603437     3.241540    -2.923812
H     2.832720     1.812429    -2.212065
H     1.833361     3.091793    -2.936478
H     2.444430     5.590566    -0.176305
H     3.398596     5.536716    -1.670153
H     1.633089     5.355832    -1.743365
79
CysSeCys_aaaj                                    Eopt  -4051.561388
O    -1.508303     2.460188    -2.772533
C    -0.808472     2.085044    -1.849947
O     0.445627     2.443339    -1.605024
C     1.222915     3.308397    -2.517305
C     2.563137     3.416067    -1.805524
C     0.555369     4.671741    -2.630980
C     1.375899     2.611866    -3.861582
C    -1.299960     1.097173    -0.798767
C    -1.536967    -0.272396    -1.428673
Se    -0.024941    -0.919207    -2.468002
C     1.394195    -0.755654    -1.143947
C     1.191970    -1.516796     0.174602
C     0.816738    -2.964223    -0.094338
O    -0.499546    -3.100919    -0.109714
C    -1.177081    -4.339527    -0.550078
C    -1.001881    -5.393236     0.532391
C    -2.624395    -3.886271    -0.670079
C    -0.651043    -4.797777    -1.903760
O     1.644604    -3.834436    -0.294820
N     2.417124    -1.497611     0.944782
C     2.814568    -0.358081     1.576209
O     4.095327    -0.475208     1.965212
C     4.768336     0.608403     2.697310
C     4.822416     1.863873     1.835059
C     4.073514     0.846009     4.032176
C     6.166522     0.045822     2.912410
O     2.084564     0.605628     1.771114
N    -2.522566     1.607363    -0.213728
C    -2.858218     1.276314     1.066169
O    -4.140120     1.603222     1.298495
C    -4.746674     1.405393     2.623859
C    -4.745408    -0.075816     2.981263
C    -4.023039     2.256466     3.659564
C    -6.169528     1.905434     2.416433
O    -2.081405     0.778993     1.871053
H     3.245427     4.030092    -2.400592
H     3.011167     2.426609    -1.673461
H     2.444202     3.881072    -0.822061
H    -0.389634     4.613937    -3.173349
H     0.371807     5.091660    -1.636723
H     1.226236     5.349315    -3.168588
H     2.028954     3.215704    -4.499621
H     0.414216     2.493101    -4.364553
H     1.833888     1.626852    -3.732238
H    -0.560208     1.019569    -0.001871
H    -1.775653    -1.001092    -0.653620
H    -2.362582    -0.223233    -2.144608
H     1.545205     0.301051    -0.919191
H     2.280389    -1.139963    -1.657532
H     0.401230    -1.039976     0.756021
H    -1.357866    -5.016809     1.496569
H     0.045522    -5.688666     0.629737
H    -1.588609    -6.279775     0.271536
H    -2.991980    -3.501421     0.286191
H    -3.251507    -4.730917    -0.969500
H    -2.711641    -3.097943    -1.423928
H    -0.691391    -3.978555    -2.626835
H    -1.292470    -5.608472    -2.263697
H     0.373366    -5.166894    -1.841233
H     3.133046    -2.160193     0.671154
H     5.453206     2.609861     2.329001
H     5.263011     1.636915     0.858697
H     3.828899     2.289542     1.686489
H     3.072344     1.257191     3.892749
H     4.000408    -0.089680     4.596097
H     4.664225     1.554421     4.621805
H     6.774997     0.772852     3.458237
H     6.651895    -0.162995     1.953804
H     6.126299    -0.880073     3.494836
H    -3.279364     1.835331    -0.847454
H    -5.330805    -0.223570     3.894357
H    -3.732514    -0.443944     3.152145
H    -5.208408    -0.661833     2.180575
H    -4.567314     2.205377     4.607948
H    -3.003312     1.903666     3.822847
H    -3.992484     3.303072     3.339437
H    -6.731808     1.810746     3.349990
H    -6.677618     1.319181     1.644251
H    -6.170146     2.957871     2.115823
79
CysSeCys_aaak                                    Eopt  -4051.567327
O    -3.446312     1.247571     1.596667
C    -3.551075     0.881747     0.440126
O    -4.481168     0.082071    -0.057586
C    -5.488052    -0.592101     0.792098
C    -6.288687    -1.393058    -0.223282
C    -6.361846     0.446168     1.481234
C    -4.778829    -1.515253     1.772410
C    -2.579700     1.295929    -0.659884
C    -2.009259     0.062561    -1.362264
Se    -1.306284    -1.284779    -0.132535
C     0.391017    -0.493747     0.379534
C     1.343429    -0.203916    -0.791635
C     2.785975    -0.003548    -0.305878
O     2.783742     0.463732     0.939068
C     4.022899     0.736956     1.692752
C     4.808687    -0.556791     1.854400
C     4.824106     1.831382     1.002528
C     3.488337     1.217239     3.034130
O     3.765614    -0.210311    -0.992010
N     1.294903    -1.153745    -1.877971
C     1.375061    -2.504062    -1.716265
O     1.868661    -2.800714    -0.505237
C     1.879276    -4.171975     0.017879
C     0.456064    -4.710387     0.083515
C     2.444924    -3.984467     1.418757
C     2.799787    -5.047129    -0.822240
O     1.064509    -3.306075    -2.589848
N    -1.563495     2.117523    -0.056528
C    -0.740538     2.897262    -0.794116
O     0.120974     3.542618     0.012684
C     1.146956     4.443759    -0.528502
C     2.099574     3.670909    -1.431955
C     1.866915     4.915798     0.727089
C     0.487758     5.616499    -1.243516
O    -0.791759     2.981428    -2.017716
H    -7.064953    -1.966062     0.292011
H    -6.769909    -0.729570    -0.948573
H    -5.638988    -2.090627    -0.760745
H    -5.807166     1.000814     2.239770
H    -6.768668     1.150433     0.748491
H    -7.200474    -0.063706     1.965871
H    -4.171784    -0.956305     2.487026
H    -5.532097    -2.083876     2.326835
H    -4.138043    -2.222025     1.237323
H    -3.137867     1.883214    -1.402055
H    -2.792716    -0.446775    -1.926545
H    -1.224377     0.357943    -2.060491
H     0.210534     0.417889     0.944435
H     0.813879    -1.233899     1.059361
H     1.052633     0.755172    -1.232380
H     5.192326    -0.916615     0.898011
H     5.655580    -0.376899     2.524117
H     4.177719    -1.331337     2.300460
H     4.208376     2.723599     0.857569
H     5.206011     1.500334     0.035327
H     5.672708     2.102285     1.638743
H     2.869159     2.110351     2.905810
H     2.886971     0.438100     3.512546
H     4.323908     1.465822     3.695107
H     0.810612    -0.868022    -2.716671
H     0.019527    -4.808488    -0.912412
H    -0.175349    -4.049023     0.684610
H     0.469609    -5.697079     0.557319
H     1.815832    -3.301759     1.998305
H     2.481102    -4.948402     1.934668
H     3.458462    -3.575243     1.374043
H     3.787855    -4.583656    -0.910119
H     2.392863    -5.207376    -1.821872
H     2.919847    -6.017398    -0.329512
H    -1.513885     2.143315     0.953595
H     2.920389     4.329639    -1.733113
H     1.595398     3.309517    -2.329620
H     2.529685     2.822088    -0.894464
H     1.180398     5.453919     1.388369
H     2.285816     4.065519     1.273299
H     2.684320     5.588992     0.452673
H    -0.241245     6.101944    -0.586332
H    -0.015249     5.295191    -2.157165
H     1.254273     6.352890    -1.505635
79
CysSeCys_aaal                                    Eopt  -4051.555369
O     2.409114    -0.711955     1.235121
C     2.143902     0.138965     0.406395
O     1.401549     1.222901     0.601157
C     0.922244     1.627351     1.941853
C     0.180006     2.922348     1.649407
C     2.129804     1.882132     2.834099
C    -0.020355     0.584836     2.524960
C     2.662461     0.086210    -1.038162
C     1.783193    -0.767286    -1.950217
Se    -0.002866    -0.038173    -2.255410
C    -0.874568    -1.016717    -0.815553
C    -2.375064    -0.780789    -0.829629
C    -2.978756    -1.659130     0.271747
O    -3.041993    -2.918377    -0.147275
C    -3.393155    -4.029863     0.761724
C    -4.816196    -3.854726     1.273298
C    -3.287122    -5.248388    -0.142375
C    -2.367325    -4.099631     1.884934
O    -3.296699    -1.241129     1.367064
N    -2.654293     0.615892    -0.620390
C    -3.948303     1.046737    -0.637691
O    -4.026363     2.277637    -0.110627
C    -5.304203     3.001900    -0.041639
C    -5.841196     3.245396    -1.446279
C    -6.286845     2.237548     0.836665
C    -4.906163     4.315526     0.616814
O    -4.872584     0.389742    -1.099811
N     3.998484    -0.466419    -1.066635
C     5.022634     0.224082    -0.488365
O     6.114212    -0.552027    -0.409558
C     7.371960    -0.044159     0.160449
C     7.161978     0.345790     1.618303
C     7.897250     1.109911    -0.683960
C     8.295341    -1.249925     0.055300
O     4.932059     1.391190    -0.128118
H    -0.194964     3.350062     2.583852
H    -0.671514     2.742190     0.986503
H     0.844839     3.649950     1.174185
H     2.674817     0.960122     3.045672
H     2.809699     2.597873     2.362218
H     1.787225     2.307754     3.782377
H    -0.390518     0.951675     3.487750
H    -0.886149     0.429228     1.876338
H     0.482471    -0.369773     2.686987
H     2.698052     1.108576    -1.419646
H     2.258747    -0.830163    -2.931733
H     1.662015    -1.781549    -1.557169
H    -0.657460    -2.076151    -0.954912
H    -0.452145    -0.694735     0.136910
H    -2.796207    -1.096515    -1.788425
H    -4.899570    -3.001632     1.948367
H    -5.110590    -4.759308     1.814871
H    -5.509301    -3.717025     0.437175
H    -3.988619    -5.172980    -0.979077
H    -3.525125    -6.150027     0.429482
H    -2.272373    -5.347374    -0.540184
H    -2.560112    -4.993215     2.486792
H    -1.355651    -4.175920     1.473850
H    -2.421834    -3.225967     2.537151
H    -2.009084     1.133646    -0.037205
H    -5.084710     3.741200    -2.063359
H    -6.137527     2.311996    -1.928019
H    -6.715762     3.901053    -1.386633
H    -7.178365     2.852701     0.995060
H    -5.839582     2.025957     1.813366
H    -6.589057     1.297002     0.373155
H    -5.787974     4.953568     0.726235
H    -4.480980     4.137274     1.609500
H    -4.167158     4.845866     0.008067
H     4.090186    -1.473937    -1.102506
H     6.719003    -0.486333     2.175212
H     6.514335     1.219218     1.709427
H     8.131756     0.580384     2.068636
H     7.248621     1.984642    -0.612623
H     7.977311     0.809040    -1.733700
H     8.896217     1.385512    -0.331102
H     9.281169    -0.993248     0.453965
H     8.412561    -1.558251    -0.988354
H     7.897917    -2.093371     0.628585
79
CysSeCys_aaam                                    Eopt  -4051.553502
O    -2.273385    -3.389076    -1.476370
C    -2.729577    -2.461842    -0.831450
O    -3.997848    -2.298732    -0.482866
C    -5.049671    -3.260534    -0.877090
C    -5.157151    -3.307872    -2.395086
C    -4.755560    -4.622941    -0.264298
C    -6.300870    -2.649510    -0.263894
C    -1.861847    -1.287561    -0.375470
C    -0.440390    -1.744412    -0.090721
Se     0.581774    -0.153025     0.419756
C     2.347658    -0.972927     0.143037
C     3.440372     0.101400     0.120502
C     4.789855    -0.566979    -0.118033
O     5.082376    -1.364462     0.904149
C     6.284043    -2.226882     0.909504
C     6.168040    -2.948963     2.243451
C     7.538081    -1.364469     0.866349
C     6.207056    -3.211952    -0.248982
O     5.466043    -0.393930    -1.113164
N     3.196704     1.106186    -0.882899
C     2.434420     2.192155    -0.557061
O     1.946948     2.752432    -1.671991
C     1.034565     3.904522    -1.613922
C     0.650941     4.087763    -3.075454
C    -0.196013     3.570085    -0.780168
C     1.783199     5.121002    -1.086528
O     2.261266     2.585829     0.590909
N    -2.403638    -0.554138     0.735882
C    -2.997736     0.656370     0.574728
O    -3.479758     1.080378     1.755110
C    -4.163048     2.375299     1.879274
C    -3.213984     3.505017     1.501020
C    -5.432574     2.372647     1.036823
C    -4.502817     2.431747     3.362190
O    -3.056778     1.255681    -0.492246
H    -6.036152    -3.899975    -2.668691
H    -5.285891    -2.299108    -2.800473
H    -4.275993    -3.765401    -2.848093
H    -5.612805    -5.280969    -0.438286
H    -3.870326    -5.081840    -0.707634
H    -4.609223    -4.532389     0.816894
H    -6.200950    -2.571832     0.823189
H    -7.165630    -3.280485    -0.489039
H    -6.483774    -1.650701    -0.672014
H    -1.849854    -0.590591    -1.223388
H     0.013664    -2.176197    -0.982866
H    -0.409868    -2.475075     0.722073
H     2.314726    -1.499886    -0.815649
H     2.531904    -1.687712     0.945648
H     3.477580     0.606131     1.090404
H     6.172261    -2.234941     3.072838
H     5.244804    -3.535013     2.287740
H     7.016299    -3.628635     2.366219
H     7.512548    -0.613003     1.662078
H     7.648808    -0.861407    -0.095538
H     8.411878    -2.003449     1.028577
H     5.262377    -3.764299    -0.219699
H     7.026159    -3.931950    -0.156172
H     6.296815    -2.708878    -1.213426
H     3.121619     0.782094    -1.839374
H     0.159131     3.186960    -3.455847
H    -0.039941     4.930311    -3.173290
H     1.535547     4.291009    -3.687321
H    -0.673477     2.655378    -1.142730
H     0.053489     3.440494     0.273582
H    -0.914492     4.390329    -0.872813
H     1.138775     6.002779    -1.162112
H     2.067824     4.986630    -0.041000
H     2.684336     5.303376    -1.681170
H    -2.463850    -1.002230     1.640457
H    -2.284250     3.430677     2.073963
H    -2.978363     3.484299     0.436676
H    -3.686095     4.463762     1.738410
H    -5.202547     2.337918    -0.029542
H    -6.001994     3.284700     1.242583
H    -6.059360     1.512764     1.294810
H    -5.148546     1.594017     3.643953
H    -3.592882     2.393883     3.969385
H    -5.028932     3.365011     3.583543
79
CysSeCys_aaan                                    Eopt  -4051.569495
O     0.717059    -3.740367    -0.301483
C     0.456778    -2.839044     0.472696
O    -0.686417    -2.665894     1.123256
C    -1.821602    -3.607009     0.972816
C    -2.906859    -2.952806     1.814249
C    -1.420508    -4.956698     1.549779
C    -2.247269    -3.697432    -0.487091
C     1.441247    -1.731962     0.830816
C     0.824491    -0.347878     0.661045
Se     0.147265    -0.078912    -1.153262
C    -1.758918     0.008396    -0.719579
C    -2.257304     1.423921    -0.380704
C    -3.700913     1.292028     0.088487
O    -4.472207     0.958026    -0.942149
C    -5.891787     0.580776    -0.776047
C    -6.314435     0.240361    -2.197310
C    -6.682197     1.767844    -0.243370
C    -5.986518    -0.644272     0.123274
O    -4.054524     1.419489     1.244690
N    -1.449732     2.056875     0.629428
C    -0.409492     2.859108     0.244599
O     0.536289     2.851595     1.197095
C     1.794557     3.592696     1.027166
C     2.519800     3.130648    -0.232285
C     1.513293     5.089159     1.020324
C     2.579736     3.191190     2.268331
O    -0.386953     3.508207    -0.792524
N     2.612693    -1.897022     0.002321
C     3.723189    -1.143320     0.206209
O     4.557324    -1.264916    -0.840642
C     5.842766    -0.553134    -0.877061
C     6.415642    -0.971497    -2.224161
C     5.602994     0.951163    -0.839129
C     6.738221    -1.030995     0.259165
O     3.918468    -0.472846     1.214206
H    -2.572806    -2.827060     2.848635
H    -3.800113    -3.584035     1.811809
H    -3.178471    -1.973407     1.410199
H    -0.629655    -5.425010     0.960455
H    -1.079140    -4.845832     2.583876
H    -2.292191    -5.618613     1.546422
H    -3.191578    -4.248536    -0.537444
H    -2.412963    -2.702608    -0.907809
H    -1.506147    -4.219891    -1.092824
H     1.719073    -1.857719     1.885426
H     1.580792     0.405893     0.872578
H    -0.000147    -0.189002     1.356131
H    -2.298590    -0.389822    -1.579701
H    -1.906543    -0.657504     0.132504
H    -2.225160     2.051990    -1.273654
H    -6.194422     1.105965    -2.856170
H    -7.366879    -0.057724    -2.204316
H    -5.716557    -0.587511    -2.590841
H    -6.402944     2.008819     0.783611
H    -6.520679     2.648226    -0.873680
H    -7.748743     1.522692    -0.266852
H    -7.021498    -1.000193     0.128406
H    -5.351126    -1.448857    -0.259449
H    -5.695245    -0.415723     1.149867
H    -1.296466     1.520127     1.473351
H     2.639001     2.043850    -0.233866
H     1.985440     3.429578    -1.134873
H     3.516909     3.581394    -0.247610
H     2.462441     5.634710     1.019123
H     0.942638     5.380969     0.136586
H     0.954745     5.376767     1.917110
H     3.547403     3.701480     2.272648
H     2.758064     2.111673     2.277915
H     2.037141     3.467179     3.177966
H     2.489736    -2.345855    -0.896203
H     5.751895    -0.665126    -3.038784
H     7.389872    -0.496686    -2.373014
H     6.548236    -2.057111    -2.268489
H     6.551978     1.468418    -1.013333
H     4.903820     1.245685    -1.628017
H     5.204172     1.266866     0.125518
H     7.736907    -0.600490     0.133536
H     6.831834    -2.121764     0.238067
H     6.346440    -0.725977     1.230964
79
CysSeCys_aaap                                    Eopt  -4051.556966
O    -2.168417    -0.242282     1.508195
C    -2.157794    -0.854696     0.457704
O    -1.809008    -2.123234     0.282694
C    -1.099123    -2.886635     1.329447
C    -2.060557    -3.197853     2.466364
C    -0.685591    -4.151634     0.592241
C     0.126443    -2.103454     1.782315
C    -2.499682    -0.217884    -0.889851
C    -1.231016     0.360909    -1.515281
Se    -0.023081    -1.037956    -2.169187
C     1.527388     0.144028    -2.304182
C     2.303060     0.081028    -1.000249
C     3.021372    -1.264425    -0.864090
O     3.391029    -1.466414     0.393554
C     4.201541    -2.635200     0.795904
C     5.539255    -2.598997     0.069411
C     3.424125    -3.917820     0.534238
C     4.387429    -2.410985     2.288924
O     3.239849    -2.002912    -1.806968
N     3.275544     1.143303    -0.883701
C     3.082626     2.186351    -0.033012
O     4.064304     3.089420    -0.195839
C     4.169619     4.266210     0.679588
C     2.954841     5.166778     0.494318
C     5.428127     4.951211     0.165193
C     4.352800     3.822963     2.125696
O     2.152636     2.262877     0.761110
N    -3.464083     0.844663    -0.740879
C    -4.729563     0.537116    -0.338199
O    -5.401308     1.656239    -0.028004
C    -6.798555     1.602954     0.429778
C    -6.889903     0.814596     1.730440
C    -7.684887     1.026505    -0.667112
C    -7.126912     3.070211     0.668404
O    -5.165840    -0.607264    -0.301625
H    -2.380572    -2.285987     2.974568
H    -1.558611    -3.844533     3.193431
H    -2.942997    -3.725310     2.090225
H    -0.003889    -3.912831    -0.229253
H    -1.562581    -4.664620     0.185058
H    -0.177343    -4.830035     1.283468
H     0.771161    -2.761739     2.371268
H     0.686828    -1.757147     0.910315
H    -0.143531    -1.241823     2.394861
H    -2.921772    -0.987831    -1.541451
H    -1.505583     0.989068    -2.365289
H    -0.681548     0.965618    -0.787882
H     1.165189     1.155961    -2.494486
H     2.135682    -0.183633    -3.149751
H     1.621894     0.191792    -0.153280
H     5.421895    -2.781407    -1.000272
H     6.027884    -1.630362     0.216281
H     6.189266    -3.375440     0.484891
H     3.987491    -4.760969     0.946568
H     3.274651    -4.088371    -0.533077
H     2.450562    -3.882353     1.029996
H     3.419279    -2.381814     2.797985
H     4.912283    -1.469286     2.477435
H     4.978056    -3.228915     2.711737
H     4.029734     1.202531    -1.555571
H     2.819759     5.412215    -0.564201
H     2.046750     4.691726     0.869023
H     3.114508     6.100450     1.043160
H     5.615670     5.859345     0.745480
H     6.295803     4.291258     0.263308
H     5.315277     5.229340    -0.887405
H     5.191566     3.123848     2.207222
H     4.577712     4.698947     2.742408
H     3.451857     3.345258     2.514417
H    -3.119280     1.769212    -0.514958
H    -6.189919     1.216911     2.470030
H    -6.672113    -0.243093     1.573551
H    -7.903397     0.907351     2.133616
H    -8.733332     1.125559    -0.368214
H    -7.543037     1.578883    -1.601808
H    -7.469708    -0.029068    -0.841230
H    -6.463029     3.497384     1.426568
H    -7.021285     3.646450    -0.256189
H    -8.158942     3.163084     1.019005
79
CysSeCys_aaaq                                    Eopt  -4051.554135
O    -2.800254    -1.083016     1.819021
C    -2.323989    -1.720663     0.901413
O    -1.139146    -2.323333     0.906539
C    -0.290282    -2.383530     2.114269
C     0.890233    -3.222701     1.647836
C     0.160943    -0.989586     2.527896
C    -1.046291    -3.095855     3.228493
C    -3.084926    -2.047674    -0.394775
C    -2.533824    -1.551330    -1.747828
Se    -0.614968    -1.590616    -2.096037
C    -0.225830     0.062419    -1.154081
C     1.172008     0.563875    -1.472131
C     1.291173     1.961733    -0.859997
O     1.673873     1.896101     0.408664
C     1.788038     3.095592     1.262246
C     2.835400     4.035519     0.682033
C     2.252730     2.516784     2.589905
C     0.419437     3.747389     1.403200
O     0.994816     2.965819    -1.479596
N     2.134790    -0.388570    -0.973055
C     3.465335    -0.094365    -1.010099
O     4.133439    -0.921227    -0.192071
C     5.598165    -0.868453    -0.076003
C     6.237856    -1.187365    -1.421019
C     6.026613     0.488234     0.468536
C     5.890389    -1.968973     0.934303
O     3.943105     0.789736    -1.709544
N    -4.473560    -1.643971    -0.278781
C    -4.911864    -0.367609    -0.044891
O    -3.973769     0.539995    -0.338963
C    -4.205146     1.980353    -0.164253
C    -2.876009     2.583433    -0.596790
C    -5.328869     2.441217    -1.083241
C    -4.479310     2.288789     1.301422
O    -6.052265    -0.126905     0.335461
H     1.388805    -2.759839     0.792093
H     0.559844    -4.223209     1.352178
H     1.615807    -3.320180     2.460477
H    -0.682490    -0.369447     2.835816
H     0.692053    -0.486896     1.716727
H     0.852048    -1.082313     3.371491
H    -1.875535    -2.493399     3.603382
H    -1.433391    -4.056737     2.874323
H    -0.356460    -3.289927     4.055838
H    -3.090140    -3.141463    -0.429910
H    -2.981698    -2.168897    -2.529329
H    -2.839317    -0.519669    -1.910536
H    -0.963274     0.795326    -1.476244
H    -0.330409    -0.107766    -0.082142
H     1.293796     0.690189    -2.551431
H     3.779639     3.505115     0.525994
H     3.013479     4.848634     1.392893
H     2.508495     4.467429    -0.265214
H     2.381061     3.324365     3.316558
H     3.209846     1.999849     2.471963
H     1.516583     1.809253     2.982833
H     0.488220     4.562256     2.130773
H     0.068845     4.156943     0.454551
H    -0.311830     3.021734     1.772315
H     1.830675    -0.972955    -0.205421
H     5.857535    -2.138155    -1.808564
H     6.043333    -0.400977    -2.152508
H     7.320457    -1.281293    -1.289061
H     5.497457     0.708531     1.401104
H     5.829846     1.286443    -0.248844
H     7.100056     0.465306     0.681827
H     5.545736    -2.938630     0.561611
H     5.392189    -1.761176     1.886490
H     6.968123    -2.028154     1.112117
H    -5.113688    -2.345113     0.068813
H    -2.656212     2.337719    -1.640184
H    -2.063058     2.212746     0.032744
H    -2.918890     3.672267    -0.500456
H    -5.388119     3.534077    -1.055699
H    -6.291264     2.030248    -0.773939
H    -5.125115     2.136430    -2.115057
H    -3.672678     1.897595     1.928358
H    -5.426657     1.857338     1.629295
H    -4.523700     3.374377     1.435344
79
CysSeCys_aab                                     Eopt  -4051.562626
O    -4.899711     1.280106    -0.677651
C    -3.778691     1.472789    -0.248950
O    -3.262055     2.643976     0.107421
C    -3.992394     3.914253    -0.091716
C    -3.011229     4.947524     0.440757
C    -5.275971     3.911750     0.727617
C    -4.243119     4.117502    -1.579731
C    -2.732087     0.378076    -0.084218
C    -1.579861     0.673546    -1.052218
Se    -0.427160    -0.902591    -1.160736
C     0.967010    -0.102592    -2.294317
C     2.245302     0.219557    -1.525811
C     1.891962     1.118566    -0.336574
O     2.094471     0.519295     0.824129
C     1.681087     1.115184     2.108529
C     2.066816     0.036685     3.109941
C     0.174470     1.333342     2.101010
C     2.462170     2.396853     2.359321
O     1.448848     2.241295    -0.508048
N     2.925934    -1.004453    -1.170732
C     4.164899    -1.031851    -0.598755
O     4.766620     0.159661    -0.721309
C     6.119329     0.401571    -0.201341
C     6.346324     1.867311    -0.544499
C     6.143352     0.194566     1.307403
C     7.120433    -0.485229    -0.929926
O     4.642227    -2.036477    -0.084039
N    -3.319429    -0.919328    -0.295361
C    -2.938379    -1.977579     0.477900
O    -3.323079    -3.122162    -0.108398
C    -2.896619    -4.426109     0.422213
C    -3.494999    -5.403374    -0.579753
C    -3.486392    -4.649275     1.808856
C    -1.374804    -4.510497     0.408450
O    -2.350719    -1.872447     1.547593
H    -2.800505     4.771755     1.500215
H    -3.439140     5.948464     0.333205
H    -2.069918     4.909926    -0.116122
H    -5.711737     4.915610     0.702757
H    -5.062420     3.659000     1.771239
H    -6.006580     3.204667     0.332378
H    -4.678426     5.109671    -1.734412
H    -3.301712     4.066587    -2.136031
H    -4.933472     3.371396    -1.977697
H    -2.356397     0.398634     0.941070
H    -1.952166     0.881706    -2.059126
H    -0.993056     1.518316    -0.695097
H     0.548470     0.804524    -2.733555
H     1.190957    -0.807907    -3.097269
H     2.894351     0.810286    -2.179805
H     1.525404    -0.892076     2.905325
H     1.817142     0.368996     4.121824
H     3.141267    -0.165306     3.064406
H    -0.146087     1.613673     3.109286
H    -0.339873     0.410422     1.820226
H    -0.112841     2.129709     1.413059
H     2.188407     3.178190     1.648387
H     3.537945     2.209665     2.287956
H     2.243601     2.752812     3.371172
H     2.343535    -1.792612    -0.914451
H     6.291354     2.024803    -1.626259
H     5.594709     2.497656    -0.059246
H     7.336591     2.177696    -0.198430
H     5.973512    -0.850758     1.570191
H     5.379284     0.812356     1.788478
H     7.121569     0.499015     1.693108
H     8.134849    -0.196901    -0.636303
H     7.028245    -0.353936    -2.013059
H     6.971815    -1.538290    -0.684734
H    -3.661685    -1.133099    -1.223641
H    -3.235045    -6.427077    -0.294764
H    -3.106321    -5.212943    -1.584941
H    -4.585920    -5.316247    -0.601889
H    -4.571437    -4.503584     1.788463
H    -3.050746    -3.968981     2.542147
H    -3.286356    -5.679244     2.121377
H    -0.925545    -3.790153     1.094691
H    -0.991790    -4.325741    -0.600223
H    -1.070401    -5.517523     0.711036
79
CysSeCys_aac                                     Eopt  -4051.568950
O    -3.037097    -1.902215     1.179923
C    -3.053096    -1.888063    -0.035597
O    -2.900089    -2.933362    -0.838937
C    -2.464349    -4.252866    -0.334080
C    -3.510122    -4.822975     0.613620
C    -2.369538    -5.086598    -1.602486
C    -1.095708    -4.103750     0.315898
C    -3.225081    -0.617740    -0.864234
C    -2.109382    -0.527610    -1.910027
Se    -0.357414    -0.643769    -1.040695
C    -0.044295     1.296845    -0.864631
C     1.304518     1.559350    -0.207686
C     1.239847     1.017248     1.223463
O     1.710893    -0.219761     1.286906
C     1.574308    -1.058729     2.493952
C     0.117769    -1.113058     2.938289
C     2.036629    -2.419301     1.994745
C     2.499955    -0.517219     3.572332
O     0.734913     1.651343     2.130258
N     2.366335     1.000481    -1.008764
C     3.654470     1.098220    -0.573486
O     4.437926     0.265802    -1.274922
C     5.885681     0.185737    -1.030271
C     6.332672    -0.869713    -2.032145
C     6.540216     1.527457    -1.332565
C     6.145606    -0.283868     0.395533
O     4.009368     1.860988     0.316816
N    -3.222591     0.502050     0.047450
C    -3.475521     1.758574    -0.405855
O    -3.104949     2.658678     0.521751
C    -3.149766     4.103116     0.248156
C    -2.613934     4.701116     1.541382
C    -2.225637     4.432851    -0.917826
C    -4.585203     4.550135     0.003001
O    -3.978621     2.005912    -1.495517
H    -4.499374    -4.807275     0.144861
H    -3.551592    -4.265996     1.550768
H    -3.255211    -5.864060     0.835568
H    -3.345089    -5.162003    -2.092929
H    -1.655569    -4.643843    -2.303675
H    -2.028997    -6.095115    -1.350538
H    -0.750893    -5.088603     0.645999
H    -0.370509    -3.709394    -0.402060
H    -1.131273    -3.441449     1.181992
H    -4.192296    -0.667331    -1.379877
H    -2.168331     0.414956    -2.456848
H    -2.175469    -1.351030    -2.621747
H    -0.829522     1.725590    -0.245058
H    -0.078700     1.738074    -1.862784
H     1.435303     2.642602    -0.125557
H    -0.532955    -1.348865     2.091966
H     0.010106    -1.905828     3.685328
H    -0.205143    -0.169118     3.379524
H     1.391539    -2.764935     1.182088
H     3.066345    -2.366909     1.628277
H     1.993498    -3.147034     2.810162
H     2.184900     0.475712     3.901149
H     3.528432    -0.461426     3.202622
H     2.479793    -1.190786     4.435083
H     2.137243     0.192714    -1.577266
H     7.412529    -1.022809    -1.947575
H     6.105590    -0.554261    -3.055357
H     5.830954    -1.823158    -1.839090
H     6.235262     2.290938    -0.614794
H     7.627837     1.414619    -1.282011
H     6.278360     1.860992    -2.342040
H     5.613483    -1.220217     0.591241
H     7.217406    -0.467224     0.521777
H     5.830498     0.463262     1.125714
H    -2.658203     0.407148     0.883782
H    -3.255855     4.434086     2.386765
H    -1.600409     4.340829     1.742239
H    -2.585245     5.791468     1.457620
H    -2.570100     3.969563    -1.844212
H    -1.206138     4.096910    -0.705614
H    -2.204034     5.518121    -1.059453
H    -5.231747     4.219187     0.822379
H    -4.972508     4.154521    -0.937157
H    -4.617034     5.643767    -0.035537
79
CysSeCys_aad                                     Eopt  -4051.558832
O    -2.503643    -0.065752     1.259741
C    -2.140098    -1.001245     0.575048
O    -1.893229    -2.236979     0.993930
C    -1.962959    -2.614911     2.423223
C    -3.415501    -2.549559     2.872784
C    -1.053294    -1.723541     3.258436
C    -1.452677    -4.047744     2.409282
C    -1.841571    -0.881218    -0.922581
C    -0.399409    -0.423561    -1.117182
Se     0.830696    -1.569076    -0.111639
C     2.477228    -1.018861    -1.009680
C     3.181206     0.105051    -0.243071
C     4.463134     0.465250    -0.987403
O     5.399889    -0.442893    -0.727372
C     6.715267    -0.435193    -1.402481
C     7.475179     0.828232    -1.022355
C     7.391559    -1.670723    -0.827430
C     6.522207    -0.575804    -2.906355
O     4.566545     1.417395    -1.736430
N     2.330961     1.250988    -0.080474
C     1.852564     1.611398     1.142568
O     0.848075     2.490382     0.983183
C     0.223246     3.159138     2.133577
C     1.263162     3.989919     2.874161
C    -0.811969     4.056892     1.469950
C    -0.457833     2.133718     3.029295
O     2.296780     1.204151     2.208907
N    -2.715609     0.075302    -1.557476
C    -4.058831    -0.167307    -1.575009
O    -4.718506     0.930142    -1.972694
C    -6.187331     0.947104    -2.062034
C    -6.475807     2.369385    -2.521797
C    -6.657390    -0.060413    -3.103409
C    -6.790518     0.693400    -0.686215
O    -4.551874    -1.250464    -1.285968
H    -4.046222    -3.169030     2.227444
H    -3.491294    -2.930910     3.896092
H    -3.789532    -1.523750     2.857183
H    -1.445219    -0.709301     3.334064
H    -0.048266    -1.685855     2.829197
H    -0.982165    -2.147195     4.265264
H    -0.417518    -4.084333     2.056249
H    -1.491304    -4.460386     3.421626
H    -2.070410    -4.671618     1.755913
H    -1.983774    -1.863325    -1.379228
H    -0.279161     0.608086    -0.778106
H    -0.131344    -0.488887    -2.173638
H     2.224852    -0.708659    -2.028196
H     3.116274    -1.902519    -1.061217
H     3.445113    -0.249648     0.755760
H     8.496812     0.757975    -1.409092
H     7.006339     1.720503    -1.440926
H     7.528451     0.929452     0.066365
H     7.484232    -1.591759     0.260210
H     8.393644    -1.771970    -1.254328
H     6.819154    -2.572078    -1.067846
H     5.908541    -1.453625    -3.133068
H     6.052533     0.309178    -3.338854
H     7.501018    -0.714065    -3.376323
H     1.816838     1.575899    -0.888820
H     0.762480     4.591464     3.639540
H     1.771846     4.670530     2.183455
H     2.006086     3.355804     3.361646
H    -1.359355     4.615345     2.235037
H    -0.331038     4.772086     0.795086
H    -1.528566     3.459575     0.897457
H    -1.162099     1.532104     2.448194
H     0.271246     1.475052     3.503545
H    -1.017182     2.658980     3.810575
H    -2.428107     1.046053    -1.553730
H    -6.006685     2.565906    -3.490995
H    -7.555787     2.510158    -2.624292
H    -6.098536     3.095302    -1.794669
H    -7.732765     0.066854    -3.263767
H    -6.471211    -1.086005    -2.780316
H    -6.147613     0.111782    -4.057034
H    -6.599525    -0.326473    -0.348034
H    -6.378530     1.395412     0.045975
H    -7.873039     0.848126    -0.736357
79
CysSeCys_aae                                     Eopt  -4051.554561
O    -3.281149     1.674909    -2.073555
C    -2.853313     1.470035    -0.953251
O    -2.188832     2.325679    -0.186676
C    -1.703568     3.632833    -0.686090
C    -2.886957     4.511099    -1.065468
C    -0.975640     4.192798     0.525585
C    -0.745171     3.402517    -1.845623
C    -2.961702     0.122860    -0.252646
C    -1.700690    -0.698170    -0.533041
Se    -0.116402     0.134307     0.280015
C     0.936668    -1.522198     0.341593
C     2.410601    -1.292758     0.019935
C     2.986615    -0.271241     1.003954
O     2.924842     0.945907     0.477617
C     3.207968     2.166539     1.260498
C     2.261349     2.240905     2.450715
C     4.672539     2.180458     1.672746
C     2.907639     3.269937     0.258091
O     3.376946    -0.562885     2.117762
N     3.097395    -2.562760     0.113498
C     4.432098    -2.702351    -0.135918
O     4.908846    -1.602776    -0.737178
C     6.329797    -1.463329    -1.087936
C     6.378636    -0.079864    -1.720885
C     7.174532    -1.506602     0.178457
C     6.727627    -2.532139    -2.097165
O     5.066138    -3.713764     0.139624
N    -4.136348    -0.570902    -0.709490
C    -5.045997    -1.070645     0.168747
O    -6.105072    -1.550917    -0.504702
C    -7.249874    -2.149134     0.197124
C    -7.907494    -1.111321     1.098083
C    -8.179437    -2.530495    -0.946817
C    -6.804012    -3.388805     0.962319
O    -4.895758    -1.079278     1.385291
H    -2.522710     5.522766    -1.270964
H    -3.398234     4.137443    -1.954080
H    -3.601992     4.568253    -0.238491
H    -0.531836     5.159859     0.272452
H    -1.668195     4.335009     1.360975
H    -0.177973     3.517173     0.844195
H    -0.294738     4.359874    -2.125181
H    -1.260227     2.995984    -2.718582
H     0.055308     2.717575    -1.551984
H    -3.060765     0.278707     0.823693
H    -1.539715    -0.812188    -1.608454
H    -1.820784    -1.683495    -0.078205
H     0.511080    -2.201045    -0.400682
H     0.829957    -1.972447     1.332588
H     2.507334    -0.893197    -0.991762
H     1.222740     2.147414     2.120689
H     2.380485     3.214362     2.936480
H     2.472794     1.459900     3.183294
H     4.899626     3.143305     2.141681
H     4.895820     1.384696     2.385624
H     5.318334     2.066903     0.796782
H     3.577101     3.201741    -0.605049
H     1.875115     3.192554    -0.091836
H     3.045610     4.246844     0.730390
H     2.717278    -3.257719     0.742896
H     6.048995     0.681930    -1.008547
H     5.734766    -0.035697    -2.604878
H     7.404012     0.148791    -2.025670
H     6.817058    -0.764174     0.899033
H     7.148181    -2.494486     0.641973
H     8.212188    -1.266870    -0.074396
H     6.711550    -3.528159    -1.651844
H     6.050963    -2.514349    -2.957830
H     7.740870    -2.324103    -2.455578
H    -4.380391    -0.516666    -1.689861
H    -7.253940    -0.830414     1.925617
H    -8.833003    -1.527948     1.508220
H    -8.162344    -0.214705     0.523561
H    -9.085191    -2.994093    -0.545114
H    -8.468593    -1.645219    -1.521918
H    -7.693758    -3.244008    -1.619933
H    -6.148894    -3.129755     1.795685
H    -6.277845    -4.079879     0.295584
H    -7.686691    -3.901834     1.357362
79
CysSeCys_aaf                                     Eopt  -4051.561238
O     1.619155    -3.584252    -0.132489
C     1.273014    -2.448673     0.137920
O     0.297943    -2.093771     0.963369
C    -0.602380    -3.090082     1.584564
C     0.193787    -4.057854     2.448854
C    -1.507656    -2.219046     2.439368
C    -1.395143    -3.783056     0.484732
C     1.956714    -1.225033    -0.464177
C     1.946906    -1.348813    -1.981252
Se     0.115321    -1.510533    -2.642559
C    -0.461816     0.315569    -2.259642
C    -1.454726     0.381845    -1.103544
C    -1.831847     1.854825    -0.932013
O    -0.966734     2.453880    -0.120350
C    -0.972057     3.918982     0.080141
C    -2.282767     4.352002     0.721993
C    -0.714037     4.609321    -1.252483
C     0.193275     4.131341     1.034256
O    -2.758663     2.380419    -1.517321
N    -2.611153    -0.424391    -1.419771
C    -3.731051    -0.469469    -0.642902
O    -3.488764     0.050570     0.569552
C    -4.572987     0.275920     1.539445
C    -5.573707     1.261661     0.951332
C    -5.219622    -1.043288     1.941335
C    -3.839643     0.896852     2.719653
O    -4.787998    -0.958839    -1.023516
N     3.306617    -1.141075     0.053027
C     3.882588     0.073442     0.279746
O     5.194289    -0.083658     0.520211
C     6.039770     1.058082     0.903104
C     6.090233     2.074537    -0.230695
C     7.402739     0.409979     1.102472
C     5.535956     1.663091     2.207336
O     3.267778     1.132588     0.282615
H     0.816391    -4.722387     1.848452
H     0.830602    -3.508018     3.149623
H    -0.506818    -4.664718     3.031420
H    -0.927066    -1.685670     3.198705
H    -2.031343    -1.489096     1.818442
H    -2.248874    -2.844404     2.944859
H    -0.752585    -4.398549    -0.148204
H    -2.149853    -4.428121     0.945692
H    -1.905534    -3.043234    -0.139430
H     1.430048    -0.322962    -0.153097
H     2.457989    -2.262702    -2.296606
H     2.423169    -0.483798    -2.447678
H     0.430560     0.901749    -2.036654
H    -0.917629     0.708419    -3.172492
H    -0.979810     0.017134    -0.190192
H    -3.130178     4.191253     0.054380
H    -2.222412     5.419048     0.959090
H    -2.451984     3.805661     1.654551
H    -0.564175     5.678870    -1.074915
H    -1.553213     4.487213    -1.939765
H     0.192345     4.210487    -1.719272
H     1.131378     3.797602     0.581210
H     0.035933     3.578680     1.965699
H     0.281676     5.195358     1.272566
H    -2.794880    -0.611014    -2.397404
H    -5.066904     2.182832     0.648642
H    -6.318753     1.512855     1.712799
H    -6.090189     0.837828     0.087717
H    -5.774733    -1.484843     1.112744
H    -4.461141    -1.754143     2.281263
H    -5.909970    -0.858829     2.770863
H    -3.108218     0.198838     3.136679
H    -3.319651     1.808166     2.411485
H    -4.558740     1.153880     3.502911
H     3.921609    -1.932329    -0.093101
H     6.832655     2.841992     0.010588
H     5.122669     2.557745    -0.375635
H     6.392168     1.589613    -1.164789
H     8.132372     1.171711     1.392333
H     7.360031    -0.347791     1.891130
H     7.745028    -0.064268     0.177279
H     4.566230     2.145961     2.075157
H     6.254717     2.411807     2.555275
H     5.448610     0.890261     2.978053
79
CysSeCys_aag                                     Eopt  -4051.560081
O    -0.785418     1.723570     1.729654
C    -1.021127     1.705219     0.535919
O    -1.462518     2.716948    -0.200198
C    -1.647166     4.071542     0.357255
C    -0.298017     4.602416     0.822551
C    -2.157368     4.858081    -0.840646
C    -2.685931     4.045534     1.469863
C    -0.732429     0.475014    -0.321905
C     0.711124     0.579519    -0.799685
Se     1.108569    -1.011197    -1.859561
C     2.922087    -1.465713    -1.287002
C     3.149639    -1.534222     0.241449
C     3.637393    -0.191224     0.779388
O     4.722093     0.199217     0.131849
C     5.246262     1.582482     0.243046
C     6.392574     1.578040    -0.755894
C     5.750730     1.835084     1.655849
C     4.155169     2.555376    -0.184791
O     3.071666     0.417432     1.670624
N     1.988512    -1.905502     1.013705
C     1.209609    -2.964129     0.649178
O    -0.003313    -2.830076     1.212743
C    -1.105933    -3.746564     0.897549
C    -1.434368    -3.655676    -0.587108
C    -0.766717    -5.162702     1.343505
C    -2.247950    -3.176878     1.726042
O     1.594614    -3.899767    -0.040039
N    -1.602220     0.325389    -1.468734
C    -2.960029     0.232907    -1.381259
O    -3.342971     0.115345    -0.102547
C    -4.762506    -0.001061     0.267575
C    -5.548695     1.196276    -0.252073
C    -5.308231    -1.325981    -0.246149
C    -4.713367     0.021646     1.788717
O    -3.693754     0.244548    -2.362572
H    -0.406102     5.654394     1.104616
H     0.435943     4.538449     0.012884
H     0.075217     4.049044     1.686427
H    -1.423876     4.844945    -1.652958
H    -3.097464     4.435488    -1.208580
H    -2.333896     5.897515    -0.549138
H    -2.327519     3.499183     2.343331
H    -2.908733     5.075055     1.767639
H    -3.613295     3.585068     1.116933
H    -0.828319    -0.401652     0.324117
H     0.865604     1.475607    -1.404905
H     1.371996     0.615739     0.062188
H     3.060329    -2.457133    -1.723233
H     3.645420    -0.789552    -1.741398
H     3.962330    -2.252800     0.407413
H     6.866169     2.563821    -0.771650
H     7.146384     0.835154    -0.477585
H     6.027493     1.351271    -1.762214
H     6.461932     1.057730     1.952721
H     6.270257     2.798324     1.677350
H     4.932045     1.864192     2.376449
H     4.585340     3.559178    -0.254662
H     3.764407     2.281695    -1.169740
H     3.332161     2.584215     0.531370
H     1.509031    -1.134110     1.463055
H    -2.327051    -4.254823    -0.793501
H    -1.641965    -2.617931    -0.865150
H    -0.612982    -4.027240    -1.203138
H    -0.463491    -5.167637     2.395745
H    -1.657006    -5.791952     1.242540
H     0.036136    -5.590368     0.741160
H    -3.151175    -3.774227     1.572773
H    -2.455541    -2.147387     1.423866
H    -1.999215    -3.188785     2.791963
H    -1.274692     0.681139    -2.358022
H    -6.551341     1.176136     0.186688
H    -5.063924     2.130110     0.048494
H    -5.640067     1.178360    -1.338577
H    -4.693555    -2.156856     0.112397
H    -5.333290    -1.345929    -1.337667
H    -6.327261    -1.465704     0.128553
H    -5.728699    -0.057660     2.188022
H    -4.271481     0.957508     2.144179
H    -4.123347    -0.813725     2.175145
79
CysSeCys_aah                                     Eopt  -4051.563992
O    -4.354789    -2.273338     0.295282
C    -3.612759    -1.315062     0.379673
O    -3.859665    -0.188453     1.042309
C    -5.155341     0.053127     1.713488
C    -5.348646    -0.957645     2.835351
C    -4.990925     1.458651     2.271073
C    -6.274771     0.012934     0.681697
C    -2.241462    -1.236302    -0.295471
C    -2.174424     0.022990    -1.172271
Se    -0.575040     0.105968    -2.285340
C     0.742914     0.195261    -0.850168
C     1.620221     1.431940    -0.967257
C     0.799576     2.716293    -1.022838
O    -0.077137     2.742769    -0.022661
C    -1.017247     3.865777     0.173854
C    -1.825771     3.408221     1.377664
C    -1.905213     4.015027    -1.055068
C    -0.231798     5.130329     0.490122
O     0.961004     3.580416    -1.862660
N     2.555843     1.497929     0.139881
C     3.768514     0.874148     0.033321
O     4.323604     0.760075     1.249451
C     5.648282     0.144219     1.429857
C     6.706389     0.971626     0.711711
C     5.842462     0.213162     2.938102
C     5.617248    -1.304375     0.959194
O     4.260595     0.509240    -1.026140
N    -1.993787    -2.444359    -1.033343
C    -0.840306    -3.165311    -1.019338
O    -0.020098    -2.766014    -0.034900
C     1.206105    -3.505268     0.300717
C     0.840754    -4.915217     0.745925
C     2.179095    -3.503345    -0.871711
C     1.771051    -2.699396     1.462356
O    -0.628568    -4.085177    -1.803198
H    -5.486028    -1.968274     2.447578
H    -4.487636    -0.947568     3.511547
H    -6.237618    -0.681729     3.411315
H    -4.832153     2.179524     1.464048
H    -5.896868     1.741492     2.815084
H    -4.142807     1.507950     2.960488
H    -6.049037     0.688471    -0.149750
H    -7.202821     0.350666     1.153494
H    -6.430345    -0.993756     0.290720
H    -1.495746    -1.167469     0.499851
H    -2.212898     0.913846    -0.547838
H    -3.007449     0.048063    -1.881287
H     0.187801     0.197945     0.089471
H     1.363030    -0.697119    -0.890919
H     2.208804     1.391991    -1.884577
H    -2.333734     2.464579     1.163928
H    -1.178962     3.268986     2.249496
H    -2.580766     4.160846     1.622039
H    -1.341995     4.379478    -1.915434
H    -2.699609     4.732825    -0.827557
H    -2.371770     3.059894    -1.313053
H     0.442940     4.959738     1.335144
H    -0.932012     5.924742     0.767198
H     0.351007     5.466473    -0.369409
H     2.166727     1.568699     1.072609
H     6.656662     2.016953     1.033633
H     6.581611     0.925997    -0.371576
H     7.697723     0.583149     0.966076
H     5.823576     1.251145     3.284807
H     5.055345    -0.344692     3.455076
H     6.809381    -0.223837     3.204102
H     4.811101    -1.850199     1.458399
H     5.475660    -1.371718    -0.120499
H     6.566322    -1.783867     1.219193
H    -2.576298    -2.618105    -1.841765
H     0.439722    -5.502269    -0.082563
H     0.099365    -4.880605     1.550954
H     1.736410    -5.415876     1.126891
H     1.773368    -4.045524    -1.726720
H     2.421834    -2.481279    -1.176838
H     3.109531    -3.986277    -0.556003
H     2.681074    -3.180127     1.831978
H     2.022125    -1.683694     1.143559
H     1.049154    -2.644234     2.283165
79
CysSeCys_aai                                     Eopt  -4051.559576
O    -4.955964    -1.846926    -1.504585
C    -4.306669    -1.130505    -0.769270
O    -3.969624    -1.383323     0.491268
C    -4.226385    -2.682618     1.150954
C    -3.568515    -2.493074     2.508934
C    -5.726221    -2.894665     1.286848
C    -3.537089    -3.785625     0.360631
C    -3.666500     0.172881    -1.236988
C    -2.277316    -0.198059    -1.783052
Se    -1.009861    -0.523372    -0.319397
C     0.589531    -0.383232    -1.433949
C     1.647584    -1.296151    -0.829440
C     2.979385    -1.133797    -1.565538
O     3.994459    -1.551046    -0.820626
C     5.390666    -1.500310    -1.296486
C     5.779862    -0.057139    -1.586645
C     6.166285    -2.038807    -0.103311
C     5.555875    -2.409989    -2.506405
O     3.045183    -0.725473    -2.710270
N     1.759432    -1.124043     0.600749
C     2.206401     0.044377     1.129038
O     2.249026    -0.040083     2.467858
C     2.614903     1.123290     3.288272
C     4.055944     1.527567     3.002969
C     2.476277     0.587417     4.706272
C     1.628999     2.258669     3.042398
O     2.509413     1.017714     0.448818
N    -3.671936     1.132287    -0.142135
C    -2.873172     2.232536    -0.022677
O    -2.331697     2.569826    -1.197287
C    -1.262500     3.574004    -1.307765
C    -1.890201     4.956729    -1.221518
C    -0.180627     3.366223    -0.255437
C    -0.701796     3.291087    -2.694866
O    -2.733709     2.829002     1.039220
H    -4.026910    -1.658434     3.048318
H    -3.692476    -3.401688     3.105191
H    -2.498871    -2.293390     2.393580
H    -6.201512    -3.031918     0.313838
H    -6.188649    -2.042184     1.794505
H    -5.904608    -3.789738     1.891046
H    -4.000853    -3.933273    -0.616347
H    -3.612101    -4.721018     0.923762
H    -2.477194    -3.550318     0.223132
H    -4.266023     0.540295    -2.075942
H    -1.870070     0.617615    -2.375996
H    -2.355597    -1.090317    -2.408497
H     0.328711    -0.704978    -2.442197
H     0.925313     0.652741    -1.465776
H     1.342297    -2.336755    -0.986314
H     6.850684    -0.017738    -1.810023
H     5.588755     0.572521    -0.712487
H     5.231588     0.343689    -2.440861
H     6.004568    -1.409898     0.777594
H     5.854227    -3.061111     0.132416
H     7.235724    -2.046760    -0.333419
H     5.195478    -3.418316    -2.278021
H     5.016231    -2.026599    -3.373985
H     6.619143    -2.476767    -2.757826
H     1.648263    -1.922810     1.207901
H     4.724324     0.669202     3.126562
H     4.165263     1.919974     1.990607
H     4.359221     2.302274     3.714500
H     1.448874     0.262438     4.898195
H     3.149377    -0.260604     4.867428
H     2.731244     1.373721     5.422807
H     1.818131     3.060066     3.763739
H     0.601009     1.908714     3.181297
H     1.732131     2.663711     2.034940
H    -3.964285     0.770981     0.756030
H    -2.668716     5.074453    -1.982223
H    -2.329337     5.122036    -0.234384
H    -1.123495     5.719399    -1.392500
H    -0.529948     3.629766     0.742564
H     0.674603     3.999930    -0.510854
H     0.159545     2.328166    -0.246746
H     0.100089     3.998220    -2.925563
H    -1.481057     3.383838    -3.457823
H    -0.295311     2.275421    -2.725971
79
CysSeCys_aaj                                     Eopt  -4051.565228
O     5.108405    -1.503466    -0.333151
C     3.951823    -1.473728     0.044147
O     3.484121    -0.836276     1.107116
C     4.266902     0.159018     1.868199
C     5.319078    -0.561396     2.694987
C     3.190880     0.793270     2.737199
C     4.867428     1.185904     0.916461
C     2.820781    -2.102488    -0.756170
C     2.528424    -1.191240    -1.961712
Se     1.788673     0.546358    -1.421241
C    -0.111439     0.111432    -1.643414
C    -0.975431     0.749006    -0.557587
C    -0.884008     2.273678    -0.670859
O     0.165933     2.711726     0.016228
C     0.660714     4.101011    -0.090142
C    -0.387810     5.061014     0.452853
C     1.895882     4.078809     0.796736
C     1.039493     4.389602    -1.536171
O    -1.640298     2.943986    -1.345658
N    -2.332387     0.292487    -0.712743
C    -3.255801     0.602830     0.239182
O    -4.483997     0.267030    -0.184738
C    -5.666328     0.461663     0.667799
C    -6.799387    -0.041208    -0.215985
C    -5.547410    -0.390863     1.924624
C    -5.845341     1.942334     0.979352
O    -2.967662     1.093393     1.324531
N     1.653976    -2.327127     0.064947
C     0.683170    -3.191932    -0.335609
O    -0.412105    -3.019316     0.424319
C    -1.642467    -3.786647     0.184539
C    -1.387259    -5.269935     0.417576
C    -2.170014    -3.495420    -1.214813
C    -2.589508    -3.228211     1.237355
O     0.819142    -4.011888    -1.236430
H     5.820076     0.161004     3.347448
H     6.070389    -1.031095     2.056001
H     4.855063    -1.327326     3.324284
H     2.763058     0.055060     3.422840
H     3.615714     1.612031     3.324485
H     2.390952     1.184570     2.102467
H     5.262390     2.018706     1.506338
H     5.679238     0.764968     0.321355
H     4.098844     1.577533     0.244202
H     3.173698    -3.065683    -1.134093
H     3.444141    -0.995061    -2.523800
H     1.809679    -1.672330    -2.628353
H    -0.208659    -0.972058    -1.586566
H    -0.441099     0.435420    -2.634651
H    -0.604431     0.450743     0.426203
H    -0.695192     4.760798     1.459722
H    -1.268009     5.100616    -0.191041
H     0.046671     6.063982     0.513599
H     2.360862     5.068971     0.802098
H     1.630772     3.814176     1.824622
H     2.623900     3.353851     0.423389
H     1.534002     5.364808    -1.584789
H     1.736987     3.631194    -1.904891
H     0.163072     4.414250    -2.186787
H    -2.670985     0.102844    -1.647050
H    -6.860426     0.544979    -1.138330
H    -6.648537    -1.093368    -0.477187
H    -7.750054     0.051127     0.317312
H    -6.483297    -0.327237     2.488990
H    -4.731331    -0.048811     2.563368
H    -5.378881    -1.439416     1.660364
H    -5.050833     2.313028     1.628986
H    -5.851735     2.527990     0.054229
H    -6.806410     2.088343     1.482674
H     1.379924    -1.575690     0.685989
H    -2.340225    -5.807480     0.379600
H    -0.721590    -5.684211    -0.341487
H    -0.944670    -5.429991     1.406256
H    -1.497465    -3.879746    -1.983702
H    -3.147164    -3.974033    -1.334984
H    -2.298732    -2.417939    -1.354555
H    -2.726702    -2.153064     1.095751
H    -3.563674    -3.718206     1.152949
H    -2.197896    -3.402455     2.244491
79
CysSeCys_aak                                     Eopt  -4051.566224
O     1.981961    -0.859582     1.751303
C     1.631785     0.255790     1.419838
O     0.986208     1.145275     2.168855
C     0.280086     0.760737     3.409346
C    -0.750856    -0.301298     3.054084
C    -0.402236     2.053888     3.826365
C     1.273503     0.301517     4.466368
C     1.767629     0.807639    -0.000138
C     0.386643     0.722267    -0.640528
Se    -0.217769    -1.145107    -0.768287
C    -1.410561    -0.909474    -2.304212
C    -2.855396    -0.555141    -1.904173
C    -3.517470    -1.803716    -1.347996
O    -3.440393    -1.845623    -0.024839
C    -3.748695    -3.069740     0.747158
C    -5.231961    -3.385329     0.632188
C    -3.372190    -2.663497     2.162291
C    -2.857129    -4.204893     0.261646
O    -3.970009    -2.669429    -2.073867
N    -2.921588     0.551320    -0.973543
C    -2.629317     1.807716    -1.419911
O    -2.365947     2.613127    -0.377752
C    -2.047082     4.036711    -0.577156
C    -3.231298     4.749634    -1.216458
C    -1.824772     4.530474     0.844973
C    -0.766509     4.175560    -1.391081
O    -2.633074     2.130868    -2.600898
N     2.733355     0.092981    -0.788552
C     4.051090     0.142851    -0.444935
O     4.736635    -0.792960    -1.120233
C     6.192378    -0.932983    -0.968623
C     6.889527     0.338202    -1.436652
C     6.533740    -1.290546     0.472575
C     6.513472    -2.094851    -1.898648
O     4.514286     0.957887     0.343756
H    -1.369766     0.033386     2.214672
H    -0.276348    -1.246607     2.782815
H    -1.401139    -0.475743     3.916377
H     0.335024     2.845577     3.992374
H    -1.108315     2.384343     3.059540
H    -0.952301     1.891400     4.757895
H     2.045008     1.062694     4.621365
H     0.742739     0.156876     5.412885
H     1.752651    -0.637564     4.185929
H     2.046416     1.863620     0.062408
H    -0.325563     1.283705    -0.039458
H     0.415848     1.124218    -1.654968
H    -0.987505    -0.113276    -2.920168
H    -1.388252    -1.837876    -2.879906
H    -3.396570    -0.279165    -2.812379
H    -5.472766    -4.211262     1.309075
H    -5.831468    -2.517646     0.925532
H    -5.501682    -3.678439    -0.384049
H    -2.312878    -2.399903     2.203670
H    -3.556262    -3.496390     2.846818
H    -3.963410    -1.803359     2.491108
H    -3.120521    -4.526471    -0.747326
H    -1.807173    -3.895896     0.277912
H    -2.973620    -5.056751     0.938872
H    -2.686422     0.343599    -0.009705
H    -3.042030     5.827765    -1.215592
H    -4.143800     4.563071    -0.640741
H    -3.387029     4.423487    -2.246156
H    -0.990444     3.999209     1.311678
H    -1.589410     5.598666     0.828775
H    -2.722296     4.381818     1.453450
H     0.053475     3.633737    -0.910587
H    -0.894548     3.803758    -2.408812
H    -0.491133     5.234092    -1.438156
H     2.398857    -0.744488    -1.254281
H     6.573640     0.594620    -2.453214
H     7.971110     0.169652    -1.447926
H     6.674304     1.178414    -0.774233
H     5.967660    -2.172193     0.790467
H     7.600475    -1.527238     0.539212
H     6.316167    -0.464475     1.151597
H     6.228982    -1.857044    -2.928496
H     5.980586    -2.998566    -1.586585
H     7.587838    -2.299434    -1.873778
79
CysSeCys_aal                                     Eopt  -4051.554576
O     2.970281     0.454677     1.719847
C     2.704391     0.823727     0.593165
O     2.406918     2.061464     0.211045
C     2.124187     3.139415     1.181883
C     3.404564     3.507517     1.917130
C     1.012796     2.691846     2.122576
C     1.662059     4.276680     0.283349
C     2.605341    -0.113125    -0.610988
C     1.148160    -0.515389    -0.830451
Se     0.066610     0.980924    -1.497949
C    -1.477534    -0.137696    -1.919774
C    -2.436791    -0.300748    -0.735287
C    -3.352451     0.922491    -0.669649
O    -2.811342     1.872105     0.082707
C    -3.341601     3.251559     0.098350
C    -4.753938     3.263558     0.666091
C    -3.258486     3.824525    -1.310300
C    -2.376190     3.969432     1.027853
O    -4.401615     0.994237    -1.282277
N    -3.202521    -1.513980    -0.893997
C    -3.928940    -1.972031     0.165115
O    -4.745617    -2.962757    -0.224235
C    -5.637207    -3.632579     0.735811
C    -6.365994    -4.645239    -0.136422
C    -6.618579    -2.626319     1.324014
C    -4.813993    -4.339292     1.805385
O    -3.808034    -1.536060     1.303836
N     3.393198    -1.305629    -0.421229
C     4.753487    -1.204261    -0.419270
O     5.299472    -2.349564     0.016078
C     6.758635    -2.508969     0.114718
C     7.391157    -2.392295    -1.266354
C     6.903123    -3.925907     0.652425
C     7.324828    -1.498899     1.104973
O     5.357627    -0.206488    -0.793549
H     3.214440     4.383177     2.546180
H     4.196186     3.762825     1.205512
H     3.747741     2.689631     2.553592
H     0.658778     3.557653     2.690110
H     0.171788     2.286305     1.553493
H     1.361966     1.934557     2.826661
H     2.452871     4.557228    -0.419321
H     0.775099     3.984864    -0.286007
H     1.413691     5.149549     0.893978
H     2.978668     0.416391    -1.491510
H     0.702928    -0.899319     0.092243
H     1.111329    -1.295266    -1.594421
H    -1.093775    -1.116151    -2.219132
H    -1.981539     0.304834    -2.783692
H    -1.871470    -0.371475     0.195496
H    -4.779810     2.749847     1.632501
H    -5.464875     2.785536    -0.009298
H    -5.062902     4.301908     0.824115
H    -3.526751     4.885148    -1.280383
H    -2.236532     3.740031    -1.693748
H    -3.940312     3.316013    -1.994879
H    -1.355670     3.897240     0.645158
H    -2.651247     5.025887     1.097866
H    -2.405899     3.534667     2.031594
H    -3.537132    -1.747202    -1.820384
H    -5.658150    -5.344520    -0.592515
H    -7.071733    -5.215614     0.474540
H    -6.924155    -4.141076    -0.931589
H    -7.362940    -3.161169     1.922488
H    -6.112005    -1.901266     1.963126
H    -7.142729    -2.092603     0.524472
H    -4.076353    -5.003046     1.342488
H    -5.479759    -4.948704     2.424846
H    -4.296811    -3.624079     2.447117
H     2.989517    -2.056770     0.124528
H     8.451471    -2.655594    -1.196969
H     7.308228    -1.377696    -1.659389
H     6.912306    -3.086383    -1.964837
H     6.410620    -4.023183     1.625054
H     7.963391    -4.165694     0.774891
H     6.461324    -4.650038    -0.039335
H     8.382542    -1.721878     1.277603
H     7.240681    -0.478394     0.727706
H     6.799836    -1.569237     2.063238
79
CysSeCys_aam                                     Eopt  -4051.557329
O    -1.925117     0.898002     0.407878
C    -1.978012    -0.234169     0.846526
O    -1.799873    -0.603187     2.109301
C    -1.333737     0.341362     3.143567
C    -2.418749     1.378757     3.396816
C    -0.012697     0.972039     2.722896
C    -1.140027    -0.557890     4.354935
C    -2.248526    -1.457737    -0.033912
C    -0.959250    -1.896411    -0.722186
Se     0.418592    -2.299260     0.612869
C     2.001752    -1.975814    -0.485131
C     2.650476    -0.632787    -0.164729
C     3.995558    -0.544617    -0.893051
O     4.911749    -1.238588    -0.224964
C     6.292645    -1.407304    -0.725504
C     6.974025    -0.048346    -0.812508
C     6.265267    -2.139180    -2.060318
C     6.935153    -2.268146     0.351682
O     4.160387     0.055331    -1.937284
N     1.781161     0.452406    -0.524316
C     2.079530     1.718386    -0.120701
O     1.319434     2.600457    -0.787994
C     1.402134     4.041901    -0.517079
C     0.391481     4.623046    -1.496224
C     2.804154     4.551615    -0.828205
C     0.981912     4.328262     0.918919
O     2.911822     1.978182     0.740230
N    -3.236880    -1.174440    -1.046332
C    -4.529538    -0.944938    -0.676729
O    -5.231645    -0.489268    -1.725521
C    -6.662835    -0.170643    -1.605547
C    -6.861467     0.951964    -0.594802
C    -7.017077     0.301808    -3.008777
C    -7.447402    -1.426470    -1.247321
O    -4.958723    -1.156502     0.450681
H    -2.135441     1.990289     4.259466
H    -2.551504     2.034248     2.534003
H    -3.371567     0.888937     3.621992
H     0.738253     0.202553     2.527632
H    -0.132209     1.587437     1.831926
H     0.346535     1.607840     3.538215
H    -2.081281    -1.042734     4.632725
H    -0.792499     0.038514     5.203612
H    -0.395355    -1.331063     4.141932
H    -2.621538    -2.262013     0.605300
H    -0.580991    -1.105997    -1.375171
H    -1.152611    -2.788275    -1.321348
H     2.701581    -2.786995    -0.280824
H     1.703809    -2.030042    -1.537015
H     2.853403    -0.576773     0.908087
H     6.536247     0.572035    -1.596203
H     8.034868    -0.197727    -1.037188
H     6.898166     0.478731     0.143957
H     5.813374    -1.529753    -2.844942
H     7.292108    -2.378211    -2.354448
H     5.708789    -3.077673    -1.970868
H     6.415247    -3.226879     0.443124
H     6.909392    -1.759737     1.320536
H     7.979239    -2.463337     0.090061
H     1.242547     0.361923    -1.375567
H     0.354237     5.710642    -1.384239
H     0.673917     4.389687    -2.527706
H    -0.607724     4.219529    -1.304930
H     2.808845     5.644787    -0.769985
H     3.097853     4.262484    -1.842656
H     3.537533     4.160373    -0.121267
H     1.682356     3.892871     1.633607
H    -0.018529     3.928983     1.110959
H     0.952968     5.411717     1.073317
H    -2.921828    -0.747872    -1.908626
H    -6.621593     0.625101     0.418310
H    -6.232856     1.811092    -0.850859
H    -7.907217     1.274546    -0.619878
H    -6.834982    -0.490430    -3.741767
H    -6.422571     1.178737    -3.283717
H    -8.075833     0.574087    -3.048213
H    -8.518424    -1.206597    -1.301462
H    -7.212040    -1.770027    -0.238622
H    -7.227654    -2.229469    -1.958562
79
CysSeCys_aan                                     Eopt  -4051.572268
O     1.795931    -3.871355     0.254541
C     1.438469    -2.827567     0.769336
O     0.378700    -2.649684     1.541256
C    -0.632552    -3.710232     1.751644
C    -1.688274    -2.993653     2.579296
C    -1.202661    -4.146427     0.408746
C    -0.007887    -4.858648     2.529914
C     2.186936    -1.505555     0.589182
C     1.203234    -0.438878     0.125455
Se     0.497357    -0.952148    -1.617407
C    -1.372890    -0.507304    -1.265721
C    -1.680170     0.977153    -1.470334
C    -3.141761     1.326707    -1.144783
O    -3.922664     0.261172    -1.283027
C    -5.379311     0.312778    -1.043562
C    -6.032534     1.271213    -2.029620
C    -5.809098    -1.121307    -1.315295
C    -5.637482     0.691131     0.408441
O    -3.504259     2.449040    -0.853126
N    -0.790491     1.859263    -0.755450
C    -0.822267     1.934485     0.598221
O    -0.023857     2.924364     1.029519
C     0.263471     3.094178     2.461999
C     0.977817     1.854090     2.984845
C    -1.016612     3.403104     3.228878
C     1.194048     4.298864     2.478286
O    -1.482010     1.176053     1.301202
N     3.247830    -1.758899    -0.364815
C     4.061666    -0.834510    -0.933643
O     3.966775     0.345175    -0.296781
C     4.326505     1.604386    -0.965433
C     3.822551     2.652200     0.016633
C     3.571057     1.710416    -2.284012
C     5.835449     1.697925    -1.140245
O     4.798231    -1.081119    -1.883392
H    -2.499863    -3.687663     2.816139
H    -1.261791    -2.624532     3.517044
H    -2.105151    -2.147827     2.024665
H    -0.471376    -4.704270    -0.178403
H    -1.537070    -3.279316    -0.168380
H    -2.067244    -4.792361     0.590906
H     0.753135    -5.374222     1.941222
H     0.443305    -4.491669     3.457292
H    -0.790925    -5.577194     2.792047
H     2.594061    -1.210519     1.566059
H     0.356992    -0.395100     0.807232
H     1.672378     0.537083     0.048602
H    -1.961606    -1.112460    -1.955152
H    -1.588913    -0.830155    -0.247175
H    -1.550902     1.207913    -2.533636
H    -5.748003     2.306196    -1.833381
H    -5.754227     1.011809    -3.056230
H    -7.120013     1.185050    -1.939257
H    -6.887677    -1.216600    -1.159378
H    -5.297942    -1.813008    -0.638608
H    -5.581337    -1.405761    -2.347331
H    -5.090639     0.021217     1.079477
H    -6.706891     0.587957     0.617778
H    -5.340149     1.720749     0.614309
H    -0.305819     2.585759    -1.262071
H     1.870533     1.648149     2.386899
H     0.325092     0.979390     2.964843
H     1.291260     2.029633     4.018929
H    -0.756960     3.691595     4.252569
H    -1.545646     4.240550     2.762218
H    -1.681805     2.539575     3.264471
H     0.694188     5.178936     2.061272
H     1.485002     4.522088     3.508935
H     2.099093     4.100667     1.897726
H     3.284919    -2.694107    -0.752670
H     4.305283     2.532719     0.991455
H     2.740220     2.568716     0.147848
H     4.049031     3.653160    -0.362252
H     3.931194     0.980587    -3.012355
H     3.712318     2.713036    -2.699308
H     2.500325     1.551424    -2.119779
H     6.093009     2.691338    -1.521999
H     6.198558     0.945053    -1.841761
H     6.339561     1.560433    -0.178016
79
CysSeCys_aao                                     Eopt  -4051.562873
O    -3.684887    -0.910719    -2.116558
C    -2.545189    -1.013548    -1.711172
O    -1.979836    -2.110346    -1.216277
C    -2.692120    -3.394159    -1.071412
C    -1.601546    -4.319464    -0.551296
C    -3.804264    -3.220053    -0.048029
C    -3.200413    -3.867707    -2.425860
C    -1.516615     0.122944    -1.758872
C    -0.465209     0.025228    -0.656123
Se     0.818448    -1.420876    -0.902104
C     2.432592    -0.313152    -1.062733
C     3.095449    -0.030584     0.298427
C     4.214768     0.979200     0.088746
O     5.244082     0.385202    -0.510239
C     6.437654     1.135443    -0.954741
C     6.029905     2.191778    -1.972847
C     7.148799     1.726730     0.254786
C     7.285878     0.054707    -1.608428
O     4.135584     2.154947     0.389078
N     2.149647     0.440657     1.277676
C     1.584075    -0.467996     2.131993
O     0.394910    -0.006809     2.552464
C    -0.503723    -0.849069     3.356619
C    -1.736458     0.031518     3.505060
C     0.120864    -1.140812     4.714636
C    -0.845130    -2.116278     2.581731
O     2.118747    -1.511731     2.481443
N    -2.165849     1.412388    -1.748692
C    -2.986226     1.773300    -0.726159
O    -3.596830     2.934108    -1.015406
C    -4.495178     3.581469    -0.048407
C    -5.696264     2.685510     0.227460
C    -3.726676     3.935069     1.218898
C    -4.923962     4.842930    -0.784957
O    -3.116035     1.122065     0.303610
H    -0.810152    -4.443611    -1.296715
H    -1.157769    -3.915465     0.362590
H    -2.029429    -5.301781    -0.330617
H    -4.277118    -4.189599     0.137465
H    -3.398379    -2.848798     0.897503
H    -4.567082    -2.525213    -0.405189
H    -3.566432    -4.894356    -2.324472
H    -2.387447    -3.866938    -3.159076
H    -4.014430    -3.242094    -2.795125
H    -1.018978     0.033698    -2.731180
H     0.115706     0.947493    -0.650682
H    -0.930519    -0.082874     0.320769
H     3.124176    -0.849146    -1.715556
H     2.134956     0.617658    -1.555810
H     3.525475    -0.956747     0.685581
H     6.933253     2.638324    -2.400162
H     5.434359     2.984262    -1.516497
H     5.456608     1.736601    -2.786880
H     6.556833     2.514417     0.723979
H     7.357074     0.947094     0.994533
H     8.103223     2.153931    -0.068866
H     8.215886     0.494377    -1.980483
H     6.754294    -0.397954    -2.451236
H     7.536996    -0.730064    -0.888101
H     1.548667     1.203228     0.993517
H    -2.497379    -0.497686     4.086644
H    -2.155384     0.279419     2.525361
H    -1.486631     0.961100     4.026748
H     0.424475    -0.208327     5.201872
H    -0.621361    -1.632221     5.352091
H     0.991067    -1.792672     4.622263
H     0.037367    -2.737417     2.420314
H    -1.281793    -1.867477     1.610939
H    -1.581533    -2.693270     3.149877
H    -2.237170     1.926100    -2.615618
H    -6.421141     3.235967     0.835742
H    -5.403738     1.781338     0.763662
H    -6.183546     2.401615    -0.711079
H    -2.836505     4.523376     0.972924
H    -4.366857     4.540547     1.868453
H    -3.422668     3.040368     1.764582
H    -5.608130     5.420962    -0.156864
H    -5.438241     4.590848    -1.717741
H    -4.056371     5.467723    -1.019654
79
CysSeCys_aap                                     Eopt  -4051.561343
O    -3.040055     2.256844    -1.539148
C    -2.182396     1.985702    -0.721520
O    -1.648301     2.813573     0.169322
C    -2.024744     4.241662     0.238146
C    -1.163902     4.757490     1.381284
C    -3.504461     4.367036     0.574877
C    -1.656201     4.925467    -1.071197
C    -1.528509     0.608094    -0.603967
C    -0.139327     0.671705    -1.218431
Se     0.625864    -1.131771    -1.225213
C     2.507961    -0.585790    -1.263340
C     3.178648    -0.683985     0.123110
C     4.523853     0.025484     0.051419
O     5.361095    -0.689253    -0.696483
C     6.709682    -0.203119    -1.056449
C     6.592258     1.094129    -1.845029
C     7.552244    -0.052893     0.202747
C     7.243562    -1.323495    -1.936575
O     4.756410     1.100996     0.568530
N     2.364610    -0.144588     1.180458
C     1.569269    -0.998576     1.896204
O     0.547119    -0.317824     2.437143
C    -0.484702    -1.005726     3.228529
C    -1.456046     0.120066     3.555785
C     0.129528    -1.569519     4.503299
C    -1.165423    -2.077744     2.384768
O     1.801530    -2.191149     2.046791
N    -2.315008    -0.411455    -1.247464
C    -3.495797    -0.799731    -0.683649
O    -4.170794    -1.585360    -1.535825
C    -5.463862    -2.178450    -1.161543
C    -5.285362    -3.100627     0.038266
C    -5.834976    -2.978178    -2.402584
C    -6.485125    -1.077262    -0.906109
O    -3.844644    -0.482061     0.445757
H    -1.396461     4.228024     2.310391
H    -1.355189     5.823936     1.531842
H    -0.101125     4.623586     1.156560
H    -3.741060     3.793568     1.476825
H    -4.135590     4.018605    -0.244119
H    -3.734527     5.419383     0.769270
H    -1.805921     6.004213    -0.962411
H    -2.274855     4.572207    -1.898116
H    -0.602701     4.748901    -1.310693
H    -1.440355     0.359505     0.455064
H    -0.171908     1.046278    -2.245021
H     0.502737     1.316455    -0.619569
H     3.027058    -1.225950    -1.977640
H     2.528245     0.440618    -1.640683
H     3.351648    -1.736525     0.358276
H     6.225362     1.913016    -1.223778
H     5.919162     0.962701    -2.698320
H     7.580750     1.365491    -2.228765
H     8.584576     0.169394    -0.085422
H     7.551563    -0.984980     0.776888
H     7.186720     0.756560     0.836957
H     8.258250    -1.079256    -2.264340
H     7.274926    -2.268395    -1.385245
H     6.614534    -1.453412    -2.822704
H     1.978988     0.778764     1.027551
H    -1.881887     0.547028     2.643637
H    -2.274691    -0.267896     4.168942
H    -0.950988     0.915398     4.112953
H     0.831106    -2.376207     4.283692
H    -0.667780    -1.963316     5.141973
H     0.651982    -0.781737     5.056055
H    -2.047786    -2.442487     2.920140
H    -1.496664    -1.664093     1.428951
H    -0.496954    -2.918668     2.194775
H    -2.240370    -0.497218    -2.253822
H    -5.034887    -2.539153     0.939786
H    -4.494859    -3.832601    -0.157244
H    -6.219121    -3.644858     0.212284
H    -6.797583    -3.473676    -2.245960
H    -5.080349    -3.743353    -2.610148
H    -5.919941    -2.322479    -3.274897
H    -6.236246    -0.501153    -0.013352
H    -7.471885    -1.530196    -0.766446
H    -6.538423    -0.400066    -1.764794
79
CysSeCys_aaq                                     Eopt  -4051.559802
O     2.675892     1.100681     0.926233
C     2.427662     0.863231    -0.238968
O     2.254905     1.750709    -1.212469
C     2.270264     3.209705    -0.973369
C     1.856519     3.767844    -2.326670
C     1.259192     3.592823     0.098874
C     3.688855     3.624419    -0.611024
C     2.209795    -0.553283    -0.779288
C     0.757180    -0.954779    -0.546311
Se    -0.454669     0.417649    -1.247962
C    -2.065066    -0.649417    -0.949572
C    -3.310644     0.202581    -1.215240
C    -4.569084    -0.479179    -0.661213
O    -4.504917    -1.788711    -0.879698
C    -5.582691    -2.716285    -0.479387
C    -5.035000    -4.065473    -0.920670
C    -5.758375    -2.670385     1.032142
C    -6.859852    -2.372585    -1.232795
O    -5.486880     0.121548    -0.140388
N    -3.212318     1.574078    -0.770610
C    -2.987737     1.970597     0.514960
O    -2.711183     0.917236     1.291768
C    -2.103204     1.061329     2.619258
C    -0.839229     1.905640     2.532430
C    -3.128806     1.632671     3.587247
C    -1.750427    -0.376913     2.972037
O    -3.023753     3.143594     0.868978
N     3.069351    -1.507997    -0.122527
C     4.421119    -1.396870    -0.268893
O     5.045497    -2.212679     0.593822
C     6.513947    -2.285365     0.651025
C     7.085943    -0.925898     1.033336
C     6.753325    -3.299350     1.761042
C     7.061838    -2.799579    -0.674062
O     4.951880    -0.665065    -1.095343
H     0.848957     3.429322    -2.587917
H     2.551111     3.444274    -3.108065
H     1.858865     4.861124    -2.289600
H     0.271607     3.189161    -0.137542
H     1.187183     4.684740     0.129953
H     1.562016     3.235922     1.083378
H     3.992014     3.200539     0.348839
H     4.393215     3.298565    -1.382828
H     3.737406     4.715631    -0.539281
H     2.427886    -0.548021    -1.849787
H     0.559651    -1.056420     0.525331
H     0.547867    -1.902872    -1.046190
H    -2.053535    -1.496090    -1.635789
H    -2.032986    -1.019682     0.074218
H    -3.454322     0.256077    -2.300392
H    -4.100453    -4.293688    -0.398863
H    -4.847201    -4.073216    -1.998889
H    -5.761505    -4.849849    -0.689008
H    -6.453341    -3.460892     1.332472
H    -6.160136    -1.710840     1.362028
H    -4.801452    -2.848363     1.532879
H    -7.265106    -1.409442    -0.917615
H    -7.608009    -3.146622    -1.034883
H    -6.672692    -2.346874    -2.311143
H    -3.621207     2.283859    -1.361485
H    -0.175255     1.511856     1.758364
H    -0.315419     1.859343     3.492452
H    -1.066766     2.948936     2.308942
H    -4.033964     1.016757     3.591577
H    -2.710939     1.637108     4.599192
H    -3.396712     2.655522     3.314398
H    -1.027068    -0.773536     2.252963
H    -2.643176    -1.009764     2.960370
H    -1.308240    -0.416867     3.971712
H     2.733665    -1.938368     0.730079
H     6.617875    -0.560534     1.953246
H     8.160596    -1.028765     1.214707
H     6.934715    -0.190761     0.241130
H     6.323349    -2.949119     2.704699
H     7.828633    -3.442780     1.901858
H     6.304806    -4.264947     1.507102
H     6.907303    -2.077363    -1.477457
H     6.579513    -3.744419    -0.945251
H     8.136090    -2.982648    -0.569781
79
CysSeCys_aar                                     Eopt  -4051.560140
O    -2.768366    -0.893791     0.679948
C    -2.514334    -0.771471    -0.501470
O    -2.751379    -1.659056    -1.460932
C    -3.387870    -2.965630    -1.195570
C    -3.299395    -3.654727    -2.548492
C    -4.834404    -2.721000    -0.790831
C    -2.616067    -3.745240    -0.139576
C    -1.799396     0.449020    -1.087041
C    -0.294463     0.282498    -0.905931
Se     0.281369    -1.532617    -1.354490
C     2.201890    -1.153584    -1.278673
C     2.618206    -0.518155     0.045945
C     2.181927    -1.403509     1.206181
O     1.216981    -0.819386     1.904294
C     0.529318    -1.496813     3.026323
C     1.516321    -1.692216     4.167354
C    -0.084623    -2.802294     2.541177
C    -0.554312    -0.496181     3.398181
O     2.675402    -2.496498     1.414009
N     4.049442    -0.328634     0.103008
C     4.606966     0.848587    -0.293454
O     5.943378     0.723209    -0.342404
C     6.807358     1.878770    -0.627682
C     8.204284     1.281575    -0.529631
C     6.541957     2.393388    -2.036831
C     6.607366     2.953730     0.433167
O     3.965360     1.863134    -0.539499
N    -2.213577     1.664405    -0.430691
C    -3.524721     2.036676    -0.487542
O    -3.752852     3.046713     0.364899
C    -5.097416     3.622238     0.525999
C    -4.876176     4.690937     1.587322
C    -6.059735     2.554469     1.030905
C    -5.556072     4.251728    -0.783158
O    -4.340826     1.514002    -1.236430
H    -3.770503    -4.640233    -2.491076
H    -3.813020    -3.066759    -3.315430
H    -2.253520    -3.783008    -2.844525
H    -4.894485    -2.192230     0.162991
H    -5.346133    -3.682986    -0.686216
H    -5.354129    -2.135735    -1.555754
H    -2.731744    -3.301991     0.849352
H    -1.552151    -3.788438    -0.387695
H    -3.004657    -4.768285    -0.112827
H    -2.044890     0.504881    -2.149936
H     0.244078     0.988782    -1.541316
H    -0.030080     0.458015     0.139758
H     2.689958    -2.123662    -1.409104
H     2.471745    -0.495644    -2.107630
H     2.160551     0.464704     0.150143
H     1.961485    -0.735499     4.458928
H     0.983696    -2.099286     5.032794
H     2.312039    -2.387634     3.892795
H    -0.648084    -2.636280     1.620428
H     0.674204    -3.565556     2.361093
H    -0.776332    -3.169878     3.305771
H    -1.107818    -0.865499     4.266796
H    -0.113073     0.472009     3.655302
H    -1.256899    -0.363256     2.570350
H     4.641355    -1.148574     0.147110
H     8.949763     2.056162    -0.731786
H     8.384083     0.879886     0.472543
H     8.333520     0.476328    -1.259661
H     5.547060     2.834217    -2.118274
H     7.285227     3.158068    -2.284272
H     6.634066     1.579941    -2.763945
H     6.734386     2.530227     1.434898
H     5.617241     3.406832     0.360504
H     7.360762     3.735888     0.295718
H    -1.682557     1.972267     0.374169
H    -4.152037     5.435646     1.242231
H    -5.821490     5.198919     1.799453
H    -4.506119     4.244072     2.515406
H    -7.015969     3.024873     1.281098
H    -5.663967     2.081888     1.935775
H    -6.236125     1.786035     0.276365
H    -6.489527     4.796674    -0.609626
H    -5.730716     3.495605    -1.550373
H    -4.808039     4.963720    -1.146987
79
CysSeCys_aas                                     Eopt  -4051.570549
O     3.948741     0.467047     1.060250
C     3.350361    -0.577469     0.898642
O     3.888682    -1.746215     0.562316
C     5.333550    -1.904113     0.297649
C     5.443820    -3.375718    -0.073081
C     6.122624    -1.601217     1.563728
C     5.736879    -1.020998    -0.875576
C     1.839630    -0.734123     1.082048
C     1.228047    -1.571253    -0.045763
Se    -0.716980    -1.772848     0.172082
C    -1.236371    -1.493760    -1.698571
C    -1.965920    -0.161358    -1.871818
C    -3.286747    -0.129528    -1.108999
O    -3.896611    -1.302672    -1.212069
C    -5.152750    -1.613806    -0.498244
C    -4.950821    -1.424485     0.999245
C    -6.277516    -0.753406    -1.054168
C    -5.361360    -3.082888    -0.833347
O    -3.698127     0.846935    -0.513913
N    -1.168035     0.968003    -1.453540
C    -0.054934     1.295298    -2.159541
O     0.755061     2.068206    -1.405290
C     1.993325     2.651456    -1.957185
C     2.947109     1.539146    -2.372699
C     2.551977     3.421093    -0.768493
C     1.648314     3.593463    -3.101326
O     0.160374     0.942687    -3.311613
N     1.206633     0.552922     1.186280
C     0.222281     0.735820     2.109847
O    -0.587683     1.733082     1.709540
C    -1.714552     2.175400     2.547222
C    -2.661501     1.007847     2.795644
C    -1.184516     2.792043     3.833925
C    -2.376988     3.230221     1.671970
O     0.121213     0.102145     3.152694
H     6.489614    -3.624326    -0.275929
H     5.088463    -4.009592     0.745259
H     4.855740    -3.595036    -0.969627
H     7.174037    -1.855168     1.395946
H     6.059363    -0.545784     1.834059
H     5.754095    -2.206907     2.397900
H     5.093599    -1.216615    -1.739257
H     5.681680     0.038766    -0.622181
H     6.767650    -1.257969    -1.157566
H     1.695813    -1.247449     2.039974
H     1.675685    -2.563330    -0.071564
H     1.392428    -1.085639    -1.010802
H    -0.325834    -1.505319    -2.300139
H    -1.864337    -2.325855    -2.015782
H    -2.211564    -0.042907    -2.935501
H    -5.793698    -1.880362     1.527863
H    -4.031558    -1.918309     1.329879
H    -4.901427    -0.369409     1.268885
H    -6.358171    -0.880584    -2.138399
H    -6.120174     0.303063    -0.828355
H    -7.223417    -1.067921    -0.601860
H    -6.281249    -3.439817    -0.361461
H    -5.446941    -3.225410    -1.915044
H    -4.523812    -3.683278    -0.464690
H    -1.181078     1.204463    -0.465928
H     2.579991     0.999862    -3.246813
H     3.922408     1.975648    -2.609976
H     3.085741     0.834180    -1.549296
H     3.470317     3.934924    -1.067198
H     1.832314     4.168120    -0.419809
H     2.789230     2.743383     0.056822
H     0.920167     4.342254    -2.773001
H     2.556381     4.116094    -3.418219
H     1.242683     3.051385    -3.957417
H     1.092587     1.068832     0.317137
H    -2.840235     0.470701     1.861985
H    -3.619509     1.394727     3.157529
H    -2.259628     0.313384     3.534335
H    -0.677777     2.047912     4.451627
H    -2.022521     3.205115     4.404784
H    -0.488184     3.607085     3.610674
H    -1.668297     4.027706     1.427267
H    -3.223607     3.670720     2.206978
H    -2.746676     2.783312     0.744964
79
CysSeCys_aat                                     Eopt  -4051.564853
O     1.918740    -3.308223    -0.584262
C     1.347931    -2.391104    -0.026697
O     1.045003    -2.314155     1.264344
C     1.314485    -3.427611     2.198155
C     0.518691    -4.650887     1.764213
C     2.812558    -3.691276     2.267246
C     0.798113    -2.884344     3.521802
C     0.821798    -1.154681    -0.757859
C    -0.648322    -1.417529    -1.066050
Se    -1.463184    -0.072742    -2.213165
C    -0.846786     1.531918    -1.305572
C    -1.426222     1.696853     0.110447
C    -1.003405     3.066131     0.624275
O     0.295949     3.049488     0.909095
C     1.035650     4.273727     1.283026
C     2.451865     3.756079     1.482938
C     0.475979     4.840655     2.580524
C     0.978208     5.267037     0.130612
O    -1.748780     4.022857     0.707899
N    -2.859287     1.559163     0.136296
C    -3.391825     0.345706     0.471157
O    -4.645734     0.245698     0.007494
C    -5.375985    -1.029822     0.088610
C    -4.612057    -2.104698    -0.676842
C    -5.623314    -1.407997     1.543568
C    -6.688823    -0.706782    -0.610724
O    -2.803574    -0.497026     1.139413
N     1.568757    -0.893904    -1.961210
C     2.902691    -0.616242    -1.956864
O     3.310346    -0.317196    -0.714023
C     4.707520     0.023094    -0.414624
C     5.610914    -1.153587    -0.759306
C     4.675800     0.252556     1.089861
C     5.098476     1.299541    -1.147345
O     3.593456    -0.614420    -2.969417
H     0.614540    -5.427468     2.529509
H    -0.541963    -4.399555     1.662985
H     0.882447    -5.052253     0.816523
H     3.351976    -2.769084     2.504577
H     3.007387    -4.415313     3.064816
H     3.194846    -4.094925     1.328687
H     0.942757    -3.632217     4.306901
H    -0.269321    -2.652245     3.455116
H     1.338875    -1.975431     3.803442
H     0.904954    -0.299567    -0.083257
H    -1.216185    -1.469590    -0.137248
H    -0.774513    -2.353537    -1.618897
H    -1.182955     2.348657    -1.952625
H     0.244183     1.541821    -1.280086
H    -1.010500     0.927605     0.765228
H     2.480937     3.009990     2.282741
H     2.830177     3.301448     0.562793
H     3.110748     4.585052     1.757323
H    -0.529762     5.241354     2.445419
H     1.130386     5.647900     2.924656
H     0.451791     4.067966     3.355721
H     1.631075     6.115119     0.359668
H    -0.034235     5.643426    -0.027327
H     1.335067     4.800682    -0.793240
H    -3.372924     2.084919    -0.560832
H    -3.638964    -2.305380    -0.225312
H    -4.462374    -1.798712    -1.716823
H    -5.197948    -3.029349    -0.671152
H    -4.695704    -1.677159     2.050447
H    -6.305764    -2.263396     1.578573
H    -6.092896    -0.575482     2.077808
H    -7.323801    -1.597430    -0.629467
H    -6.509246    -0.386503    -1.641709
H    -7.223605     0.089229    -0.082909
H     1.230239    -1.314580    -2.816743
H     6.625033    -0.941118    -0.406212
H     5.258077    -2.062045    -0.260855
H     5.645388    -1.328466    -1.836006
H     4.352892    -0.653627     1.611204
H     5.676504     0.519057     1.442407
H     3.990130     1.066371     1.342473
H     5.132233     1.144422    -2.227097
H     4.386256     2.100153    -0.923296
H     6.088847     1.619065    -0.807562
79
CysSeCys_aau                                     Eopt  -4051.558357
O     0.824780    -0.453783     0.886389
C     1.638099    -0.699681     0.015818
O     2.154304    -1.890798    -0.273269
C     1.685636    -3.130641     0.373191
C     1.901518    -3.051086     1.878976
C     2.582064    -4.193887    -0.242895
C     0.228713    -3.361826    -0.001196
C     2.220734     0.364624    -0.916783
C     1.759661     0.117443    -2.351842
Se    -0.126471    -0.395771    -2.455060
C    -0.909888     1.258862    -1.767016
C    -1.948006     0.866932    -0.728317
C    -2.571890     2.111022    -0.093624
O    -3.880771     1.982026     0.072188
C    -4.694851     3.016672     0.745265
C    -6.089725     2.410479     0.712015
C    -4.213241     3.192089     2.178880
C    -4.644632     4.310258    -0.055856
O    -1.893874     3.068517     0.234401
N    -2.904506    -0.033050    -1.328981
C    -3.534908    -1.060169    -0.695926
O    -2.939134    -1.354678     0.467284
C    -3.545881    -2.297394     1.417847
C    -4.925581    -1.796792     1.825032
C    -3.583598    -3.698152     0.820616
C    -2.589160    -2.240943     2.600857
O    -4.500622    -1.641609    -1.179893
N     3.664354     0.407165    -0.878525
C     4.330349     1.103356     0.086360
O     5.640622     0.811332     0.025303
C     6.610449     1.452225     0.926234
C     6.626611     2.956937     0.688627
C     7.929246     0.826490     0.493491
C     6.294665     1.091392     2.372358
O     3.796978     1.885663     0.862611
H     2.932495    -2.756460     2.100750
H     1.729275    -4.041170     2.312912
H     1.220832    -2.339990     2.348398
H     2.471935    -4.209996    -1.331598
H     2.304031    -5.177504     0.147213
H     3.632275    -4.007299     0.003012
H     0.120879    -3.471392    -1.084288
H    -0.405577    -2.539319     0.331253
H    -0.115147    -4.285187     0.474891
H     1.849924     1.323367    -0.552233
H     1.945561     1.000560    -2.966830
H     2.291761    -0.735702    -2.783365
H    -1.364143     1.812820    -2.592594
H    -0.122928     1.866624    -1.324457
H    -1.441240     0.333579     0.081704
H    -6.108920     1.455216     1.245023
H    -6.414489     2.243067    -0.319640
H    -6.797460     3.092133     1.192713
H    -4.911601     3.847946     2.708190
H    -4.192097     2.227653     2.696157
H    -3.218906     3.640020     2.218346
H    -4.917688     4.124249    -1.099605
H    -5.368221     5.015313     0.365410
H    -3.653991     4.766699    -0.021344
H    -3.385992     0.293299    -2.157337
H    -5.320236    -2.441302     2.616875
H    -5.621974    -1.813113     0.984692
H    -4.860027    -0.776512     2.215535
H    -2.593279    -3.981751     0.452977
H    -3.876896    -4.410523     1.598553
H    -4.298350    -3.759884    -0.001307
H    -1.590365    -2.577783     2.310996
H    -2.515948    -1.220375     2.989220
H    -2.956349    -2.891860     3.399768
H     4.172708    -0.326796    -1.354834
H     5.691123     3.421421     1.004946
H     7.448116     3.400592     1.260129
H     6.792594     3.173900    -0.371713
H     8.137492     1.049141    -0.557745
H     8.744169     1.229952     1.101609
H     7.903654    -0.259917     0.624308
H     6.226468     0.004665     2.487519
H     5.357824     1.543709     2.701736
H     7.103216     1.452698     3.015833
79
CysSeCys_aav                                     Eopt  -4051.561454
O    -4.288634     1.086695    -0.767785
C    -3.850989    -0.046668    -0.771495
O    -4.564400    -1.165158    -0.710770
C    -6.039906    -1.161867    -0.622107
C    -6.471285    -0.464675     0.660657
C    -6.626181    -0.517903    -1.870611
C    -6.368572    -2.646443    -0.569110
C    -2.353566    -0.365086    -0.919853
C    -1.971126    -1.681768    -0.243745
Se    -0.098946    -2.172453    -0.478797
C     0.690447    -1.322017     1.105570
C     1.947365    -0.533233     0.753834
C     2.977829    -1.460887     0.094923
O     3.306447    -2.431346     0.944044
C     4.112729    -3.597733     0.529443
C     4.163705    -4.438311     1.796329
C     3.380803    -4.339885    -0.581315
C     5.508356    -3.146473     0.121607
O     3.384506    -1.327895    -1.041633
N     1.632609     0.579950    -0.091153
C     2.511691     1.595555    -0.268797
O     2.089282     2.399117    -1.262370
C     2.937716     3.474321    -1.789543
C     4.246683     2.891564    -2.309280
C     2.102810     4.023093    -2.938816
C     3.160491     4.548401    -0.732571
O     3.523457     1.752337     0.407132
N    -1.553301     0.759881    -0.501511
C    -1.620382     1.215671     0.779512
O    -0.985079     2.388046     0.893095
C    -0.697353     2.963271     2.216056
C    -1.996729     3.362375     2.903247
C     0.127186     1.984176     3.043277
C     0.132588     4.190388     1.870522
O    -2.168253     0.598219     1.687342
H    -7.549926    -0.598208     0.790561
H    -6.254131     0.604334     0.630832
H    -5.965367    -0.908015     1.524242
H    -7.712441    -0.652169    -1.861829
H    -6.408884     0.550845    -1.911879
H    -6.230120    -0.998924    -2.770802
H    -5.911405    -3.113240     0.308827
H    -7.452613    -2.779728    -0.507278
H    -6.007021    -3.155818    -1.467797
H    -2.184645    -0.477519    -1.996867
H    -2.185173    -1.668567     0.824861
H    -2.529617    -2.498683    -0.700284
H    -0.065255    -0.665638     1.535000
H     0.929204    -2.096670     1.833629
H     2.387114    -0.164195     1.686936
H     4.736603    -5.350798     1.606984
H     4.647968    -3.886829     2.608312
H     3.155449    -4.721031     2.114357
H     3.323389    -3.745614    -1.495183
H     2.366917    -4.600749    -0.261762
H     3.919370    -5.266392    -0.803806
H     6.136249    -4.030126    -0.030911
H     5.490324    -2.567599    -0.803120
H     5.959652    -2.540085     0.913515
H     0.895950     0.450078    -0.773531
H     4.864308     2.507707    -1.495270
H     4.048302     2.080602    -3.017737
H     4.805359     3.673920    -2.832774
H     2.631954     4.853388    -3.415860
H     1.138423     4.390292    -2.573704
H     1.921869     3.248541    -3.690847
H     2.202933     4.942202    -0.379701
H     3.725261     5.374409    -1.177191
H     3.721533     4.157933     0.117900
H    -1.244945     1.414253    -1.207062
H    -2.586492     4.015703     2.251868
H    -1.763363     3.914295     3.819536
H    -2.594240     2.486982     3.162641
H     0.447695     2.481593     3.964306
H    -0.448127     1.096641     3.310957
H     1.020733     1.680448     2.490653
H     0.395311     4.727691     2.786533
H     1.054489     3.896176     1.362895
H    -0.428032     4.867804     1.218734
79
CysSeCys_aaw                                     Eopt  -4051.563239
O     1.987169    -2.885173     0.973144
C     1.654847    -1.818298     1.457746
O     0.536800    -1.563872     2.115824
C    -0.551865    -2.562893     2.228784
C    -1.650282    -1.770279     2.919317
C    -0.991385    -3.001373     0.838706
C    -0.081278    -3.722363     3.093844
C     2.508432    -0.554695     1.360950
C     1.699542     0.578350     0.740001
Se     1.149704     0.084534    -1.072505
C    -0.262890     1.429662    -1.172162
C    -1.551027     0.969264    -0.497389
C    -2.478013     2.180777    -0.369735
O    -2.140557     2.876038     0.712555
C    -2.760914     4.174391     1.043988
C    -4.244015     3.973536     1.323426
C    -2.019030     4.585817     2.307073
C    -2.501932     5.167523    -0.080812
O    -3.345599     2.461751    -1.172624
N    -2.153135    -0.089344    -1.261507
C    -3.290003    -0.682418    -0.805892
O    -3.795916    -1.493369    -1.748838
C    -5.036577    -2.246975    -1.517934
C    -6.190394    -1.285250    -1.261562
C    -5.232701    -2.979224    -2.838115
C    -4.838487    -3.238481    -0.378419
O    -3.743077    -0.498605     0.317288
N     3.680498    -0.889205     0.586284
C     4.656246     0.012576     0.317050
O     5.531314    -0.513118    -0.558997
C     6.663427     0.272875    -1.068224
C     7.605433     0.637828     0.072394
C     7.337039    -0.697968    -2.028541
C     6.148889     1.496500    -1.816758
O     4.716843     1.130570     0.817637
H    -1.299659    -1.380559     3.880050
H    -1.980586    -0.938173     2.291406
H    -2.509673    -2.422150     3.101053
H    -0.261198    -3.665107     0.373128
H    -1.142178    -2.131190     0.194161
H    -1.942365    -3.534172     0.925377
H     0.265666    -3.360645     4.067079
H     0.723859    -4.280186     2.611715
H    -0.921912    -4.403007     3.262151
H     2.792816    -0.257831     2.379009
H     0.805209     0.767725     1.335175
H     2.296325     1.489447     0.692877
H     0.120109     2.336361    -0.701355
H    -0.435508     1.632940    -2.232856
H    -1.335095     0.602552     0.509911
H    -4.786226     3.683948     0.421632
H    -4.388142     3.204149     2.088690
H    -4.665742     4.911679     1.697820
H    -2.413215     5.539951     2.669081
H    -0.949936     4.707101     2.106487
H    -2.147405     3.836226     3.094103
H    -1.431549     5.220169    -0.304488
H    -3.043799     4.899223    -0.989442
H    -2.832508     6.160374     0.240194
H    -1.972455    -0.124391    -2.256283
H    -6.072905    -0.764523    -0.309879
H    -6.256410    -0.546050    -2.066611
H    -7.127904    -1.849919    -1.238824
H    -4.381559    -3.634822    -3.047294
H    -6.138043    -3.591268    -2.788259
H    -5.339943    -2.267843    -3.663059
H    -3.976931    -3.882609    -0.579790
H    -4.686798    -2.726039     0.572886
H    -5.727283    -3.872575    -0.297727
H     3.677016    -1.777282     0.099675
H     7.901645    -0.260468     0.624063
H     7.140741     1.342890     0.763516
H     8.508776     1.096769    -0.342181
H     6.649943    -0.990987    -2.828591
H     7.665710    -1.598757    -1.500666
H     8.212146    -0.221324    -2.479967
H     6.989913     1.994012    -2.310280
H     5.429733     1.197647    -2.586294
H     5.671654     2.207340    -1.139997
79
CysSeCys_aax                                     Eopt  -4051.561190
O    -4.543224    -0.161346     1.436790
C    -4.094690    -0.127220     0.308382
O    -4.665902    -0.630126    -0.780135
C    -5.962766    -1.334553    -0.738827
C    -6.178880    -1.712906    -2.196849
C    -7.049468    -0.382098    -0.258790
C    -5.842189    -2.577713     0.131696
C    -2.800090     0.616599    -0.048054
C    -2.244419     0.279341    -1.429352
Se    -0.739117     1.428666    -1.925645
C     0.714694     0.443491    -1.067518
C     2.029319     1.204726    -1.212742
C     1.885175     2.600809    -0.615445
O     1.606097     2.503690     0.680863
C     1.215098     3.669617     1.502263
C    -0.061939     4.270140     0.931124
C     2.364221     4.665330     1.566569
C     0.958427     3.046698     2.865647
O     1.983310     3.625017    -1.262952
N     3.095313     0.484815    -0.541290
C     3.693893    -0.563701    -1.185771
O     4.372566    -1.306610    -0.298811
C     5.104580    -2.513981    -0.712553
C     6.241391    -2.131144    -1.650820
C     5.648324    -3.040034     0.608335
C     4.144417    -3.520349    -1.334744
O     3.626534    -0.753419    -2.392658
N    -1.830816     0.441968     1.009853
C    -1.342382    -0.799696     1.275093
O    -0.249842    -0.711484     2.050509
C     0.541975    -1.902833     2.393885
C     1.704112    -1.310904     3.178609
C    -0.285676    -2.837797     3.265376
C     1.050013    -2.581370     1.127746
O    -1.854551    -1.830080     0.853860
H    -6.220152    -0.819270    -2.827418
H    -5.369885    -2.358068    -2.553300
H    -7.124360    -2.253566    -2.299385
H    -8.023565    -0.867211    -0.377121
H    -7.048867     0.532664    -0.860359
H    -6.918124    -0.118344     0.791990
H    -6.763694    -3.161997     0.044143
H    -5.691177    -2.320054     1.181235
H    -5.008186    -3.200843    -0.205896
H    -3.078027     1.676889    -0.037658
H    -1.913867    -0.758357    -1.498979
H    -2.994855     0.458856    -2.199530
H     0.497468     0.335561    -0.007326
H     0.792672    -0.539795    -1.533917
H     2.304347     1.321317    -2.261447
H    -0.416836     5.053491     1.608118
H    -0.841888     3.506754     0.848118
H     0.103560     4.711258    -0.053606
H     2.544814     5.134967     0.598343
H     3.281086     4.168616     1.899840
H     2.116030     5.445838     2.292693
H     1.861770     2.560549     3.246369
H     0.157602     2.303899     2.809780
H     0.659230     3.826306     3.572151
H     3.025242     0.409741     0.467050
H     6.854924    -3.015457    -1.850650
H     5.862246    -1.748586    -2.600169
H     6.878682    -1.370801    -1.187674
H     6.227470    -3.950753     0.429904
H     6.301903    -2.299945     1.080585
H     4.830980    -3.277249     1.296261
H     3.303772    -3.713043    -0.661308
H     3.758833    -3.167594    -2.292541
H     4.675272    -4.463741    -1.497258
H    -1.260141     1.237982     1.259764
H     1.344879    -0.785301     4.068759
H     2.267340    -0.606559     2.558027
H     2.379830    -2.110913     3.494733
H    -0.688322    -2.298072     4.128678
H     0.354597    -3.645063     3.635191
H    -1.111941    -3.276637     2.703213
H     1.632335    -1.880758     0.524354
H     0.230723    -2.977291     0.525988
H     1.706031    -3.409363     1.412956
79
CysSeCys_aay                                     Eopt  -4051.560560
O    -4.464557     1.256176    -0.534709
C    -3.413731     1.412099     0.052799
O    -2.818310     2.569561     0.325687
C    -3.338161     3.875676    -0.121092
C    -4.664557     4.151132     0.569662
C    -2.251142     4.828314     0.355804
C    -3.445086     3.892353    -1.639945
C    -2.551683     0.264306     0.598931
C    -1.070182     0.589892     0.499068
Se    -0.586331     1.116070    -1.321592
C     0.938807    -0.084264    -1.543931
C     2.247678     0.489459    -1.001246
C     2.159502     0.838199     0.490749
O     2.346882    -0.242841     1.241130
C     2.394210    -0.187658     2.717206
C     1.038754     0.235446     3.264887
C     2.703337    -1.629411     3.091249
C     3.520224     0.738312     3.156072
O     1.926713     1.962151     0.892451
N     3.302365    -0.459192    -1.288567
C     4.594575    -0.136277    -0.997086
O     5.373372    -1.225168    -1.090573
C     6.819792    -1.153547    -0.831281
C     7.068002    -0.716156     0.607010
C     7.485970    -0.233019    -1.845906
C     7.266343    -2.594038    -1.038474
O     4.959625     0.998180    -0.714377
N    -2.845444    -0.970592    -0.071305
C    -3.817517    -1.814122     0.362668
O    -4.017814    -2.778356    -0.553350
C    -5.017978    -3.833636    -0.341868
C    -6.406937    -3.218783    -0.221245
C    -4.643787    -4.674917     0.872208
C    -4.906750    -4.657884    -1.617308
O    -4.387149    -1.715388     1.443275
H    -4.979881     5.175209     0.345884
H    -5.443187     3.466286     0.227537
H    -4.556016     4.056187     1.654769
H    -2.478320     5.847286     0.029736
H    -2.181522     4.818802     1.448130
H    -1.281266     4.530977    -0.055655
H    -3.695022     4.907604    -1.963411
H    -4.220116     3.213085    -1.998800
H    -2.487437     3.614624    -2.091498
H    -2.813569     0.145743     1.657146
H    -0.800275     1.397560     1.173747
H    -0.492564    -0.303348     0.734962
H     0.682634    -1.037316    -1.070849
H     1.045346    -0.247549    -2.619288
H     2.465464     1.431535    -1.510190
H     0.255099    -0.446932     2.924285
H     1.074594     0.193649     4.358269
H     0.783553     1.253031     2.965090
H     3.665801    -1.940140     2.673132
H     2.750548    -1.724204     4.180045
H     1.924051    -2.301029     2.717724
H     3.652890     0.644539     4.238463
H     4.458825     0.454113     2.670747
H     3.299948     1.781135     2.921810
H     3.064719    -1.443121    -1.273017
H     8.135902    -0.808849     0.829215
H     6.767423     0.320366     0.767193
H     6.517910    -1.359545     1.301117
H     7.233744    -0.542686    -2.865411
H     8.572393    -0.298004    -1.728484
H     7.181099     0.805077    -1.703434
H     8.344542    -2.671772    -0.870908
H     6.757088    -3.262312    -0.336987
H     7.049039    -2.924063    -2.059200
H    -2.539115    -1.051790    -1.033695
H    -7.152967    -4.019821    -0.208635
H    -6.506867    -2.633507     0.694335
H    -6.613584    -2.573205    -1.081141
H    -3.621170    -5.053713     0.772894
H    -5.320357    -5.533292     0.935092
H    -4.722338    -4.099551     1.796107
H    -5.612937    -5.492492    -1.578877
H    -5.139358    -4.046647    -2.495061
H    -3.896158    -5.063186    -1.729522
79
CysSeCys_aaz                                     Eopt  -4051.557240
O     3.977389    -1.832926     1.161346
C     3.678579    -1.301032     0.110478
O     4.418783    -0.432592    -0.567387
C     5.777715    -0.036690    -0.141631
C     6.185881     0.943452    -1.231572
C     6.682212    -1.260927    -0.138858
C     5.717236     0.652389     1.213815
C     2.380146    -1.630445    -0.648516
C     1.949400    -0.510041    -1.590584
Se     0.443030    -1.016723    -2.726376
C    -0.710660     0.512532    -2.368009
C    -1.478799     0.405521    -1.055338
C    -2.319002     1.678022    -0.924822
O    -1.623261     2.619312    -0.294537
C    -2.155902     3.983275    -0.098670
C    -1.036319     4.677097     0.662175
C    -3.422491     3.922501     0.744831
C    -2.379123     4.641056    -1.453587
O    -3.434752     1.795110    -1.392963
N    -2.307194    -0.771230    -1.059076
C    -3.134774    -1.017613    -0.009497
O    -3.945850    -2.050652    -0.295263
C    -4.926220    -2.539491     0.683621
C    -4.209105    -3.052522     1.926426
C    -5.597096    -3.685991    -0.060391
C    -5.935338    -1.442831     1.001519
O    -3.106338    -0.382969     1.037389
N     1.353386    -2.075453     0.268215
C     0.975375    -1.378831     1.378970
O     1.325226    -0.089285     1.257926
C     1.220922     0.865811     2.369363
C     1.749874     2.146573     1.739590
C    -0.230001     1.037992     2.795968
C     2.116302     0.407401     3.511317
O     0.371748    -1.881524     2.318014
H     6.179694     0.458207    -2.212502
H     7.196984     1.311303    -1.033336
H     5.505016     1.799862    -1.256917
H     6.403644    -1.964037     0.648337
H     6.638903    -1.770866    -1.106601
H     7.714439    -0.939667     0.032171
H     5.014834     1.490402     1.186623
H     5.418812    -0.039069     2.003009
H     6.709805     1.047837     1.452247
H     2.636260    -2.505162    -1.259368
H     2.777209    -0.251610    -2.247821
H     1.650013     0.381247    -1.039949
H    -1.403643     0.558680    -3.213617
H    -0.090246     1.409952    -2.378157
H    -0.777053     0.364933    -0.218377
H    -0.111915     4.679178     0.076814
H    -0.848186     4.176831     1.616308
H    -1.321081     5.713961     0.863667
H    -3.236046     3.374373     1.673719
H    -3.723582     4.942382     1.004478
H    -4.242348     3.443169     0.207856
H    -2.638138     5.693290    -1.299367
H    -1.464097     4.599133    -2.053237
H    -3.189745     4.161691    -2.005151
H    -2.539001    -1.196339    -1.947038
H    -4.935777    -3.539496     2.584641
H    -3.730203    -2.239337     2.474291
H    -3.449447    -3.791122     1.650167
H    -6.077441    -3.325240    -0.975420
H    -4.865215    -4.454848    -0.327426
H    -6.361434    -4.140815     0.576557
H    -5.469966    -0.617833     1.543347
H    -6.736588    -1.860885     1.619303
H    -6.381034    -1.056593     0.078945
H     1.206373    -3.071460     0.347491
H     2.776199     2.006956     1.388500
H     1.740157     2.953892     2.477487
H     1.124879     2.442537     0.892768
H    -0.857480     1.283784     1.935965
H    -0.290449     1.863218     3.513051
H    -0.616389     0.132845     3.265790
H     1.755446    -0.526825     3.947216
H     3.141394     0.263477     3.158268
H     2.123680     1.174384     4.292308
79
CysSeCys_ab                                      Eopt  -4051.563749
O     1.490686    -3.676236     1.681408
C     1.495393    -2.709387     0.941969
O     1.715797    -2.714618    -0.365539
C     2.023269    -3.952905    -1.108128
C     2.215512    -3.448558    -2.530524
C     0.836254    -4.902859    -1.024255
C     3.309619    -4.565624    -0.571776
C     1.159192    -1.302473     1.447021
C    -0.351106    -1.152093     1.372397
Se    -0.961412     0.449203     2.307041
C    -2.761618     0.389382     1.553656
C    -2.772573     0.711857     0.050898
C    -4.202074     0.599719    -0.464099
O    -4.574090    -0.675752    -0.464267
C    -5.951334    -1.096452    -0.801512
C    -5.888808    -2.605940    -0.622699
C    -6.928361    -0.472782     0.185561
C    -6.259246    -0.731326    -2.247103
O    -4.882612     1.552686    -0.791101
N    -2.239135     2.013722    -0.231585
C    -0.934743     2.180163    -0.570507
O    -0.624675     3.482050    -0.517517
C     0.759607     3.965053    -0.635318
C     1.555621     3.464135     0.561394
C     1.367809     3.552990    -1.969610
C     0.587234     5.476224    -0.572080
O    -0.189508     1.265876    -0.921106
N     1.790999    -0.245054     0.701224
C     3.143974    -0.213344     0.613618
O     3.532459     0.681152    -0.309736
C     4.954216     0.963633    -0.543211
C     4.910537     2.048461    -1.610149
C     5.649446    -0.284076    -1.073815
C     5.599125     1.496234     0.730570
O     3.880980    -0.911579     1.303441
H     1.304164    -2.965856    -2.896950
H     2.452365    -4.289255    -3.189171
H     3.037710    -2.728105    -2.576842
H     1.012588    -5.752055    -1.691992
H    -0.079477    -4.398050    -1.348658
H     0.694886    -5.281541    -0.010447
H     3.185647    -4.935565     0.447242
H     3.596206    -5.404135    -1.214417
H     4.119235    -3.829765    -0.589232
H     1.491513    -1.277037     2.489654
H    -0.659661    -1.072820     0.327060
H    -0.843495    -2.017680     1.818206
H    -3.342711     1.133350     2.106320
H    -3.180658    -0.600990     1.740853
H    -2.166339    -0.015871    -0.492871
H    -6.865061    -3.042127    -0.853414
H    -5.628605    -2.864154     0.408541
H    -5.145014    -3.045836    -1.294315
H    -6.994889     0.609271     0.059161
H    -7.921198    -0.902711     0.020177
H    -6.627060    -0.695455     1.214131
H    -6.322853     0.349284    -2.385021
H    -7.219567    -1.175604    -2.527286
H    -5.490040    -1.132500    -2.914827
H    -2.719547     2.814316     0.157995
H     1.072898     3.773397     1.493827
H     1.652203     2.378806     0.556775
H     2.560806     3.895253     0.533370
H     1.561844     2.481598    -2.009708
H     0.697203     3.825624    -2.791222
H     2.311189     4.089423    -2.108876
H     0.098648     5.769882     0.362173
H     1.567711     5.959060    -0.618335
H    -0.015902     5.833497    -1.412744
H     1.234015     0.261539     0.015290
H     5.930495     2.328967    -1.889297
H     4.395480     2.937631    -1.236259
H     4.391067     1.691974    -2.504811
H     6.675484    -0.030252    -1.359061
H     5.680091    -1.072388    -0.320013
H     5.130886    -0.659592    -1.961796
H     5.660718     0.725467     1.500536
H     5.026701     2.344345     1.120046
H     6.611314     1.844259     0.500884
79
CysSeCys_ac                                      Eopt  -4051.569294
O     0.531194    -2.571953     0.983209
C    -0.468730    -1.983133     1.346291
O    -0.601636    -1.273408     2.456941
C     0.547599    -0.936791     3.331010
C    -0.070847     0.040524     4.318286
C     1.632340    -0.260373     2.504989
C     1.030951    -2.199420     4.025901
C    -1.730974    -1.962732     0.483204
C    -1.343325    -1.308187    -0.844966
Se    -1.084299     0.606909    -0.506337
C     0.031897     0.988148    -2.076354
C     1.481026     1.195798    -1.664305
C     1.629397     2.263583    -0.568288
O     0.619035     3.127501    -0.617946
C     0.393357     4.150946     0.423006
C     1.508996     5.183701     0.370644
C    -0.941000     4.752156     0.007260
C     0.274422     3.475430     1.783096
O     2.559634     2.288931     0.211737
N     2.085468    -0.035816    -1.227678
C     3.367427    -0.352962    -1.554900
O     3.770626    -1.397284    -0.812032
C     5.102494    -1.991499    -0.978134
C     5.094461    -3.112717     0.052153
C     6.176590    -0.963822    -0.644072
C     5.251802    -2.556503    -2.385195
O     4.023511     0.215406    -2.419803
N    -2.806687    -1.260976     1.168369
C    -3.976516    -0.859780     0.596430
O    -4.228569    -1.556432    -0.521521
C    -5.234195    -1.105324    -1.495283
C    -6.630058    -1.170462    -0.890051
C    -4.870084     0.290445    -1.984835
C    -5.087199    -2.122449    -2.618193
O    -4.696335     0.001011     1.089977
H    -0.432494     0.934287     3.800604
H     0.682493     0.344385     5.050624
H    -0.907147    -0.422848     4.850681
H     2.175978    -0.975570     1.886342
H     2.343758     0.219819     3.183626
H     1.201316     0.510167     1.861657
H     1.447010    -2.911375     3.310318
H     1.812788    -1.932089     4.743933
H     0.211494    -2.676472     4.572774
H    -2.008689    -3.006523     0.296472
H    -0.409899    -1.732899    -1.216602
H    -2.121182    -1.443527    -1.594391
H    -0.370183     1.877554    -2.560823
H    -0.052118     0.140952    -2.759328
H     2.056468     1.549354    -2.528875
H     1.267862     6.006089     1.051670
H     2.465486     4.751914     0.671420
H     1.604199     5.593180    -0.640166
H    -1.723089     3.986521     0.008392
H    -0.875307     5.186855    -0.995044
H    -1.223651     5.541278     0.710073
H    -0.030786     4.224390     2.520533
H    -0.488518     2.691961     1.754743
H     1.221686     3.040129     2.103739
H     1.707995    -0.468990    -0.393127
H     6.051810    -3.641556     0.028793
H     4.943206    -2.711034     1.058946
H     4.295757    -3.829566    -0.162681
H     7.154183    -1.456407    -0.635100
H     5.999469    -0.537442     0.348774
H     6.198752    -0.156802    -1.378404
H     6.188376    -3.119820    -2.448106
H     4.426671    -3.240150    -2.610621
H     5.271115    -1.762582    -3.133780
H    -2.544705    -0.737669     1.993871
H    -7.368894    -0.988202    -1.677187
H    -6.816500    -2.164811    -0.471123
H    -6.759058    -0.425133    -0.104202
H    -4.931983     1.025062    -1.179178
H    -3.856721     0.299935    -2.397978
H    -5.567457     0.584861    -2.775462
H    -5.298278    -3.133291    -2.255237
H    -4.073147    -2.101072    -3.029415
H    -5.792024    -1.887829    -3.421196
79
CysSeCys_ad                                      Eopt  -4051.561875
O     4.009114     0.131719    -1.623759
C     3.986166     0.426494    -0.444440
O     4.992131     0.318884     0.417838
C     6.292658    -0.276248     0.040885
C     6.083041    -1.718343    -0.400510
C     7.075368    -0.217760     1.344018
C     6.956795     0.577037    -1.030889
C     2.741053     0.923726     0.280150
C     2.208302    -0.234304     1.140347
Se     0.484018     0.181186     1.977858
C    -0.475068    -1.374176     1.297024
C    -0.876662    -1.168778    -0.158760
C    -1.450414    -2.417820    -0.838194
O    -1.120557    -3.515584    -0.166498
C    -1.472925    -4.867539    -0.642973
C    -0.888429    -5.760381     0.441849
C    -0.800155    -5.132044    -1.983075
C    -2.987489    -5.009431    -0.704551
O    -2.055512    -2.376803    -1.891050
N    -1.760668    -0.046431    -0.345578
C    -3.009029    -0.081475     0.184631
O    -3.611672     1.111721     0.051026
C    -4.979747     1.331478     0.541651
C    -5.020676     1.146388     2.053379
C    -5.951552     0.413524    -0.189335
C    -5.241024     2.785264     0.172936
O    -3.496822    -1.084795     0.695079
N     1.766001     1.400470    -0.663657
C     1.019001     2.500151    -0.368796
O    -0.108753     2.494970    -1.111160
C    -0.947728     3.705994    -1.215562
C    -0.117242     4.855345    -1.769216
C    -1.566757     4.024344     0.138690
C    -2.015698     3.287994    -2.216631
O     1.349764     3.370206     0.424547
H     7.060283    -2.190966    -0.540410
H     5.533000    -1.777308    -1.341364
H     5.540142    -2.278158     0.367744
H     8.076340    -0.630527     1.188197
H     6.576317    -0.802846     2.122708
H     7.176123     0.815656     1.689881
H     7.975375     0.210901    -1.193805
H     7.017495     1.620653    -0.705965
H     6.414657     0.529187    -1.976728
H     3.014960     1.763985     0.921930
H     2.930281    -0.491688     1.915863
H     2.032490    -1.117505     0.518561
H     0.173215    -2.241365     1.414779
H    -1.352436    -1.502384     1.933151
H     0.029292    -0.947909    -0.733916
H    -1.336079    -5.532089     1.414071
H    -1.091593    -6.808643     0.203876
H     0.195351    -5.624652     0.512902
H     0.275374    -4.938781    -1.915151
H    -1.224460    -4.513744    -2.775864
H    -0.941261    -6.184466    -2.248882
H    -3.418483    -4.378588    -1.483621
H    -3.237396    -6.052897    -0.921172
H    -3.435077    -4.742667     0.257996
H    -1.362582     0.842328    -0.625593
H    -4.264412     1.776080     2.533337
H    -6.004526     1.449807     2.425407
H    -4.846982     0.105898     2.332978
H    -5.843849     0.531335    -1.272626
H    -6.975710     0.687444     0.083594
H    -5.787413    -0.632781     0.072553
H    -4.532954     3.448300     0.677283
H    -5.152355     2.933431    -0.907440
H    -6.254163     3.062200     0.479028
H     1.336183     0.712889    -1.268056
H    -0.777241     5.704972    -1.970696
H     0.360236     4.563854    -2.710460
H     0.650688     5.174201    -1.062207
H    -2.312956     4.814860     0.011045
H    -0.811976     4.364186     0.848917
H    -2.071021     3.142041     0.541748
H    -1.560621     3.005304    -3.170994
H    -2.601665     2.446819    -1.837553
H    -2.696795     4.125840    -2.391511
79
CysSeCys_ae                                      Eopt  -4051.567810
O    -2.835621     1.182617     0.733354
C    -2.989570     0.575924    -0.306269
O    -4.013636    -0.215753    -0.614979
C    -5.106501    -0.513234     0.334135
C    -5.911503     0.756301     0.567004
C    -5.915941    -1.557959    -0.418824
C    -4.542203    -1.096927     1.622914
C    -2.003972     0.630326    -1.479809
C    -1.841679    -0.743521    -2.118246
Se    -1.686697    -2.168492    -0.775490
C     0.052559    -2.856259    -1.328772
C     1.220540    -1.997458    -0.854937
C     1.150681    -1.873083     0.669861
O     0.779997    -0.652668     1.048020
C     0.480567    -0.341633     2.468513
C     0.138908     1.138522     2.428970
C     1.715001    -0.577218     3.327917
C    -0.721867    -1.165085     2.906041
O     1.380570    -2.812436     1.407193
N     2.446258    -2.648180    -1.276825
C     3.690665    -2.170502    -0.984003
O     3.608175    -0.909203    -0.540401
C     4.792261    -0.168600    -0.082109
C     4.201948     1.180491     0.297954
C     5.385916    -0.867720     1.133076
C     5.793799    -0.013215    -1.218815
O     4.715462    -2.823755    -1.139615
N    -0.750464     1.204496    -1.066088
C    -0.612626     2.561987    -1.062276
O     0.531051     2.911293    -0.451795
C     0.843443     4.325477    -0.194452
C     2.174906     4.256427     0.539879
C    -0.229710     4.928653     0.703483
C     1.005899     5.082283    -1.507283
O    -1.408911     3.330935    -1.588376
H    -6.787210     0.520102     1.179768
H    -5.319235     1.512109     1.087219
H    -6.260671     1.168312    -0.385134
H    -6.271432    -1.158404    -1.373743
H    -6.783102    -1.853118     0.179114
H    -5.307126    -2.446281    -0.613752
H    -3.981809    -0.353980     2.191197
H    -3.890548    -1.949111     1.408255
H    -5.376276    -1.451229     2.236973
H    -2.441140     1.311052    -2.219452
H    -2.709147    -0.973304    -2.737482
H    -0.948171    -0.773171    -2.745355
H     0.065161    -2.937247    -2.418453
H     0.124330    -3.860379    -0.899853
H     1.160131    -1.000830    -1.298211
H    -0.075550     1.483925     3.444922
H     0.978138     1.716475     2.035395
H    -0.742172     1.321796     1.809418
H     1.970261    -1.634970     3.397295
H     1.514076    -0.197434     4.334899
H     2.570753    -0.028327     2.923948
H    -0.497296    -2.233509     2.920398
H    -1.566701    -0.984834     2.237343
H    -1.010153    -0.858126     3.916639
H     2.412577    -3.648740    -1.424990
H     3.439640     1.065455     1.072940
H     3.742758     1.653087    -0.574500
H     4.990385     1.837573     0.676024
H     6.179503    -0.243106     1.555179
H     4.618542    -1.012500     1.899883
H     5.811152    -1.837463     0.866814
H     6.238674    -0.970208    -1.495322
H     5.307501     0.422265    -2.097950
H     6.590454     0.666086    -0.898839
H    -0.190353     0.679573    -0.400173
H     2.087522     3.661244     1.453145
H     2.946621     3.815207    -0.096168
H     2.490142     5.267480     0.814442
H     0.069298     5.941995     0.989758
H    -1.193915     4.981825     0.194657
H    -0.339816     4.333394     1.615717
H     1.722531     4.567189    -2.155626
H     1.396904     6.082858    -1.295733
H     0.056078     5.179703    -2.034502
79
CysSeCys_af                                      Eopt  -4051.559112
O    -2.712044    -2.239151    -2.216033
C    -2.633104    -1.854790    -1.063754
O    -3.430881    -2.195214    -0.059559
C    -4.574867    -3.112470    -0.234157
C    -4.070449    -4.478158    -0.679802
C    -5.160490    -3.182299     1.168218
C    -5.573883    -2.505174    -1.209008
C    -1.498030    -0.943680    -0.591085
C    -0.326774    -1.825104    -0.169056
Se     1.273884    -0.773914     0.216287
C     1.942108    -0.771521    -1.630659
C     2.905365     0.409085    -1.835378
C     2.069880     1.665319    -2.035958
O     1.918720     2.329185    -0.898221
C     0.891829     3.379161    -0.713597
C    -0.456436     2.874466    -1.209426
C     1.352205     4.642705    -1.421275
C     0.877883     3.549969     0.797798
O     1.565006     1.940153    -3.107125
N     3.824536     0.570019    -0.721939
C     4.618002    -0.472486    -0.338223
O     5.077684    -0.257410     0.904665
C     5.839655    -1.291173     1.621658
C     6.064690    -0.650347     2.984067
C     4.994504    -2.552603     1.752896
C     7.168065    -1.545341     0.920930
O     4.869491    -1.436447    -1.049779
N    -1.868287    -0.074766     0.497714
C    -2.913724     0.782999     0.347058
O    -3.243633     1.315825     1.534513
C    -4.327932     2.300578     1.654891
C    -4.342179     2.600712     3.147300
C    -5.649123     1.677789     1.221383
C    -3.983283     3.552787     0.858713
O    -3.439581     1.023236    -0.732900
H    -3.296471    -4.840567     0.004459
H    -3.665085    -4.446904    -1.692589
H    -4.903519    -5.187852    -0.659628
H    -5.471381    -2.189471     1.507231
H    -6.034949    -3.839546     1.168684
H    -4.425860    -3.581287     1.874693
H    -6.473484    -3.128515    -1.227382
H    -5.167826    -2.451557    -2.220551
H    -5.860914    -1.500101    -0.885432
H    -1.210895    -0.336308    -1.455139
H    -0.080190    -2.544780    -0.951341
H    -0.568514    -2.373423     0.745841
H     1.088498    -0.700039    -2.308778
H     2.460753    -1.713183    -1.810939
H     3.465159     0.239102    -2.758971
H    -0.526465     2.888069    -2.297604
H    -0.624756     1.854068    -0.857273
H    -1.242579     3.513409    -0.798372
H     1.413806     4.488472    -2.501145
H     2.331049     4.960096    -1.048211
H     0.633301     5.445242    -1.227287
H     1.871324     3.824451     1.166028
H     0.565523     2.620229     1.282981
H     0.174682     4.341937     1.070755
H     3.535442     1.213108     0.005575
H     6.625147     0.284493     2.883839
H     5.109693    -0.437020     3.474405
H     6.637632    -1.331124     3.620429
H     4.842017    -3.034793     0.785873
H     5.505797    -3.256435     2.417364
H     4.019491    -2.314127     2.189527
H     7.021264    -2.014612    -0.053216
H     7.713626    -0.605643     0.786070
H     7.779351    -2.208578     1.541396
H    -1.653776    -0.375535     1.439942
H    -3.378146     3.005949     3.470356
H    -4.553343     1.693669     3.722418
H    -5.119598     3.338623     3.366033
H    -5.659144     1.467224     0.150920
H    -5.829802     0.747632     1.769541
H    -6.463929     2.372276     1.449640
H    -3.006178     3.940682     1.163144
H    -4.734362     4.323222     1.060571
H    -3.969770     3.351827    -0.213705
79
CysSeCys_ag                                      Eopt  -4051.564113
O     3.509269     0.628841     1.762023
C     2.896423     1.310972     0.966262
O     3.277328     1.630217    -0.267055
C     4.496683     1.083761    -0.904305
C     4.411680     1.653455    -2.311458
C     5.722096     1.602614    -0.168231
C     4.412182    -0.435179    -0.924826
C     1.491660     1.841933     1.233634
C     0.517941     0.763353     0.740443
Se     0.467232     0.637210    -1.204491
C    -1.315240    -0.161014    -1.303194
C    -1.460905    -1.400247    -0.416120
C    -2.850290    -2.006360    -0.612714
O    -3.761831    -1.171051    -0.120000
C    -5.211763    -1.435478    -0.216992
C    -5.553375    -2.693019     0.570439
C    -5.618686    -1.528087    -1.681396
C    -5.817925    -0.202149     0.435993
O    -3.065793    -3.073952    -1.150303
N    -0.416713    -2.353881    -0.658306
C     0.340145    -2.824300     0.368220
O     1.473287    -3.362456    -0.109041
C     2.400313    -4.090656     0.769544
C     2.945812    -3.167327     1.851886
C     3.507902    -4.499911    -0.191328
C     1.700794    -5.314471     1.345924
O     0.012287    -2.755017     1.548211
N     1.337979     3.147641     0.613179
C     0.163310     3.798747     0.380032
O    -0.847325     3.234691     1.052793
C    -2.248148     3.612723     0.817055
C    -2.574445     3.619447    -0.671632
C    -2.511109     4.960513     1.471687
C    -3.007146     2.493176     1.516980
O     0.089331     4.793485    -0.333015
H     4.400970     2.747538    -2.287113
H     5.280641     1.327556    -2.890355
H     3.505455     1.302506    -2.814330
H     5.706575     2.696113    -0.120791
H     6.620091     1.296245    -0.713940
H     5.779165     1.201442     0.845523
H     5.229916    -0.825632    -1.538240
H     3.464341    -0.758115    -1.365535
H     4.501145    -0.853615     0.078231
H     1.375311     1.914218     2.319444
H     0.800548    -0.196896     1.175779
H    -0.491725     0.999961     1.070020
H    -2.062765     0.578322    -1.016589
H    -1.453905    -0.414221    -2.358921
H    -1.402092    -1.105656     0.635343
H    -5.185235    -2.611811     1.598227
H    -5.126365    -3.584829     0.108399
H    -6.641578    -2.806010     0.605471
H    -6.710592    -1.572426    -1.743509
H    -5.207929    -2.418955    -2.159504
H    -5.281829    -0.641157    -2.227713
H    -6.908487    -0.287817     0.438720
H    -5.541961     0.702086    -0.114647
H    -5.474225    -0.103431     1.470086
H    -0.008666    -2.391427    -1.583448
H     3.338193    -2.248517     1.407825
H     3.766844    -3.673944     2.369567
H     2.178121    -2.906135     2.581167
H     3.981315    -3.616442    -0.630804
H     3.109067    -5.122955    -0.998001
H     4.270100    -5.071705     0.346044
H     1.289399    -5.934142     0.542447
H     0.894362    -5.028465     2.024323
H     2.426574    -5.914870     1.903679
H     2.082585     3.440381    -0.005064
H    -3.661658     3.659289    -0.790931
H    -2.131012     4.475708    -1.180560
H    -2.212231     2.704230    -1.148153
H    -2.258455     4.925712     2.536327
H    -3.572847     5.210900     1.378304
H    -1.924963     5.747659     0.991605
H    -2.728547     2.435584     2.573827
H    -2.785380     1.532670     1.042158
H    -4.082915     2.676535     1.449878
79
CysSeCys_ah                                      Eopt  -4051.560734
O     2.688491     0.063203     1.829233
C     2.479082     0.190678     0.635642
O     3.311894     0.706316    -0.255675
C     4.658746     1.180638     0.116580
C     5.218752     1.662280    -1.213618
C     4.546831     2.334209     1.104400
C     5.479242     0.018898     0.660597
C     1.134779    -0.171198     0.011222
C     0.345972    -1.090673     0.938795
Se    -0.496505    -0.124622     2.404263
C    -2.351661    -0.318580     1.807655
C    -2.625987     0.338075     0.449467
C    -4.097675     0.123811     0.092984
O    -4.290162    -1.144049    -0.259808
C    -5.634722    -1.681747    -0.559299
C    -6.217885    -0.965704    -1.770027
C    -6.516171    -1.561677     0.676388
C    -5.345572    -3.140559    -0.879286
O    -4.946078     0.991303     0.158806
N    -2.284990     1.731064     0.449885
C    -1.433627     2.254496    -0.465612
O    -1.109082     3.509771    -0.122199
C    -0.115400     4.279048    -0.887276
C    -0.619171     4.525016    -2.303301
C     1.226659     3.558368    -0.857797
C    -0.039478     5.584864    -0.108243
O    -1.034421     1.652457    -1.460363
N     1.237127    -0.679634    -1.339408
C     1.770774    -1.889315    -1.648836
O     2.498423    -2.346711    -0.614476
C     2.842399    -3.766503    -0.474980
C     3.822031    -4.186395    -1.562200
C     3.501893    -3.812867     0.896248
C     1.563881    -4.595065    -0.485552
O     1.623707    -2.445124    -2.732058
H     6.232888     2.045983    -1.068679
H     4.598578     2.464631    -1.625106
H     5.257274     0.841607    -1.936671
H     5.542563     2.759944     1.264359
H     3.900056     3.119832     0.702852
H     4.151925     2.003288     2.066287
H     6.511615     0.352458     0.806343
H     5.485892    -0.810437    -0.052845
H     5.090149    -0.335107     1.616514
H     0.602222     0.777309    -0.083700
H     0.984564    -1.856440     1.374619
H    -0.455821    -1.580213     0.384044
H    -2.591573    -1.382161     1.763273
H    -2.955854     0.147512     2.592304
H    -2.024350    -0.145780    -0.324191
H    -5.517446    -1.003285    -2.610551
H    -6.452406     0.076474    -1.547631
H    -7.139266    -1.474190    -2.071194
H    -6.031511    -2.030190     1.538941
H    -7.460190    -2.083344     0.490137
H    -6.737776    -0.519662     0.913766
H    -6.280449    -3.655234    -1.119587
H    -4.884252    -3.640725    -0.022069
H    -4.673208    -3.222737    -1.738960
H    -2.477244     2.278545     1.278088
H     0.064433     5.212956    -2.811168
H    -1.612408     4.985309    -2.280618
H    -0.669502     3.596659    -2.874565
H     1.203375     2.637777    -1.441980
H     1.506770     3.318651     0.172202
H     1.995199     4.215568    -1.276433
H     0.673049     6.259830    -0.591283
H     0.294430     5.404393     0.918413
H    -1.017478     6.075397    -0.078378
H     0.629337    -0.268601    -2.034486
H     3.353330    -4.167511    -2.547294
H     4.690309    -3.519502    -1.569298
H     4.173165    -5.202720    -1.355849
H     2.808284    -3.469729     1.669880
H     3.802163    -4.839353     1.126262
H     4.391579    -3.176530     0.918179
H     1.809498    -5.639861    -0.271380
H     1.067431    -4.550978    -1.457659
H     0.872555    -4.240619     0.285433
79
CysSeCys_ai                                      Eopt  -4051.560782
O     2.269922    -2.358351     0.956377
C     2.607213    -1.590065     0.073594
O     3.819557    -1.470457    -0.448942
C     4.935304    -2.357611    -0.056370
C     4.590445    -3.787218    -0.450208
C     5.230395    -2.214167     1.430150
C     6.090775    -1.825542    -0.890392
C     1.587638    -0.682899    -0.616891
C     0.877415    -1.520367    -1.680317
Se    -0.686686    -0.617789    -2.421070
C    -1.824224    -0.963686    -0.880307
C    -3.272575    -0.632241    -1.231669
C    -4.189650    -0.758028    -0.008882
O    -3.832949    -1.820873     0.705761
C    -4.555315    -2.242986     1.922306
C    -4.467708    -1.144319     2.972362
C    -5.989430    -2.605913     1.564180
C    -3.773451    -3.473955     2.356629
O    -5.121209    -0.013288     0.217943
N    -3.435756     0.634585    -1.906946
C    -3.054651     1.850154    -1.423662
O    -2.447204     1.717979    -0.238123
C    -1.649784     2.796450     0.358755
C    -0.559672     3.229438    -0.611893
C    -1.043726     2.114019     1.577018
C    -2.559255     3.944184     0.773740
O    -3.246882     2.899714    -2.027560
N     2.141563     0.502727    -1.221592
C     2.798611     1.473019    -0.530198
O     2.643447     1.293784     0.789859
C     3.281394     2.181034     1.772165
C     2.739381     3.596943     1.633354
C     4.795305     2.124437     1.616865
C     2.850732     1.564160     3.095359
O     3.418502     2.381884    -1.071815
H     5.464182    -4.424220    -0.280653
H     3.759167    -4.176658     0.140848
H     4.330129    -3.838796    -1.512247
H     6.146191    -2.767902     1.660279
H     5.394386    -1.164363     1.689401
H     4.419690    -2.609814     2.043241
H     5.860244    -1.891932    -1.958187
H     6.299673    -0.780982    -0.639795
H     6.989267    -2.416999    -0.691574
H     0.875111    -0.395219     0.160445
H     1.546696    -1.721258    -2.522053
H     0.547510    -2.472445    -1.261656
H    -1.460510    -0.383595    -0.034679
H    -1.740313    -2.024295    -0.644925
H    -3.624783    -1.390992    -1.940207
H    -4.883159    -1.518449     3.913357
H    -3.423627    -0.865726     3.146465
H    -5.028318    -0.256768     2.673872
H    -6.563050    -1.727777     1.262329
H    -6.006549    -3.340856     0.752988
H    -6.471769    -3.052306     2.439490
H    -2.731493    -3.215476     2.569140
H    -3.794401    -4.241697     1.576812
H    -4.219344    -3.890069     3.264854
H    -4.052934     0.668360    -2.705240
H     0.123427     3.914999    -0.102478
H     0.013631     2.360612    -0.949202
H    -0.979953     3.737705    -1.481946
H    -0.460706     2.836389     2.153818
H    -0.382181     1.299147     1.268751
H    -1.829854     1.708275     2.221071
H    -3.011373     4.423536    -0.096342
H    -3.353991     3.581115     1.433602
H    -1.972346     4.688781     1.321303
H     2.354161     0.473937    -2.209899
H     3.028949     4.041378     0.679721
H     1.649191     3.598908     1.711938
H     3.141825     4.212655     2.444188
H     5.144386     1.088600     1.655311
H     5.116527     2.573169     0.675368
H     5.259679     2.672345     2.442894
H     3.264637     2.144538     3.925106
H     1.760046     1.561241     3.182285
H     3.212147     0.534360     3.176232
79
CysSeCys_aj                                      Eopt  -4051.563722
O     4.844705     1.888098     0.437715
C     4.160664     0.884793     0.378038
O     4.551842    -0.356771     0.644335
C     5.955942    -0.689200     0.968543
C     5.906491    -2.199511     1.144433
C     6.849064    -0.308400    -0.204224
C     6.360447    -0.002689     2.265782
C     2.702831     0.874097    -0.063957
C     2.613164     0.203648    -1.444849
Se     0.777569     0.118683    -2.106420
C     0.215535    -1.208164    -0.791642
C    -1.293764    -1.382571    -0.748775
C    -1.557040    -2.592102     0.155181
O    -1.461735    -3.711925    -0.555129
C    -1.485125    -5.045825     0.079856
C    -2.837329    -5.278581     0.739550
C    -1.288609    -5.983141    -1.102092
C    -0.324678    -5.163304     1.059140
O    -1.757766    -2.506935     1.350327
N    -1.908187    -0.188232    -0.235983
C    -3.257238    -0.141202    -0.099366
O    -3.616918     0.947295     0.600509
C    -5.028641     1.253499     0.861430
C    -4.949904     2.561067     1.637013
C    -5.644869     0.155600     1.719795
C    -5.775452     1.457989    -0.451085
O    -4.013828    -0.981910    -0.575424
N     2.171845     2.207597    -0.069717
C     0.879134     2.448988     0.272490
O     0.550684     3.696932    -0.086458
C    -0.833932     4.190881    -0.033229
C    -1.389598     4.110479     1.382852
C    -0.681628     5.643043    -0.463720
C    -1.667560     3.415245    -1.043227
O     0.160930     1.648082     0.869353
H     6.904282    -2.570939     1.395504
H     5.220730    -2.474179     1.951961
H     5.577322    -2.686962     0.221449
H     7.860098    -0.682697    -0.015535
H     6.482262    -0.766491    -1.128337
H     6.900638     0.773611    -0.338015
H     7.343642    -0.374306     2.571334
H     5.645203    -0.236225     3.060975
H     6.419868     1.080333     2.146586
H     2.136833     0.296812     0.670442
H     3.172285     0.781670    -2.186328
H     3.011791    -0.811787    -1.408322
H     0.567672    -0.875886     0.187937
H     0.701603    -2.153311    -1.037140
H    -1.684105    -1.612196    -1.744935
H    -2.982095    -4.624395     1.600837
H    -2.893002    -6.318350     1.077179
H    -3.646781    -5.108418     0.022463
H    -1.292313    -7.019592    -0.752240
H    -2.094413    -5.860638    -1.832518
H    -0.331873    -5.787039    -1.596198
H    -0.448491    -4.497463     1.915011
H     0.621642    -4.931813     0.559841
H    -0.273524    -6.193353     1.425666
H    -1.329252     0.464709     0.288504
H    -5.957975     2.885863     1.911309
H    -4.364476     2.434114     2.552712
H    -4.485872     3.343041     1.029403
H    -5.052547     0.005901     2.628455
H    -5.704690    -0.788535     1.175548
H    -6.655572     0.454577     2.015750
H    -5.262877     2.202508    -1.068822
H    -6.782499     1.829152    -0.235184
H    -5.858938     0.526539    -1.013245
H     2.618198     2.885580    -0.673469
H    -0.689634     4.566566     2.090749
H    -2.328546     4.670716     1.425198
H    -1.579311     3.080858     1.684449
H    -0.228631     5.704824    -1.458086
H    -0.054542     6.194092     0.244297
H    -1.665652     6.119516    -0.499864
H    -1.228481     3.499586    -2.042305
H    -2.678689     3.832076    -1.074313
H    -1.742982     2.360403    -0.779956
79
CysSeCys_ak                                      Eopt  -4051.563400
O    -5.028623    -1.454497     0.469111
C    -4.348835    -0.513062     0.109711
O    -4.790924     0.607940    -0.453997
C    -6.216325     0.808362    -0.790996
C    -7.052146     0.803438     0.481778
C    -6.216126     2.187390    -1.433499
C    -6.658100    -0.253490    -1.789025
C    -2.828920    -0.470719     0.205295
C    -2.240287    -0.529680    -1.216536
Se    -0.294501    -0.687858    -1.226668
C     0.093823     1.116080    -0.584305
C     1.476731     1.536425    -1.085741
C     1.734066     2.951041    -0.580252
O     2.491326     2.951400     0.508661
C     2.826247     4.194558     1.236234
C     3.616536     5.121507     0.323138
C     3.693473     3.686870     2.378208
C     1.549226     4.831923     1.766132
O     1.233641     3.923404    -1.115426
N     2.483218     0.582358    -0.686363
C     2.983884    -0.326022    -1.572274
O     3.605698    -1.304925    -0.893100
C     4.053980    -2.531590    -1.565766
C     4.609360    -3.357501    -0.413543
C     5.149454    -2.214159    -2.575517
C     2.854294    -3.229511    -2.194797
O     2.897875    -0.232266    -2.790124
N    -2.341196    -1.542295     1.033819
C    -1.247544    -1.311099     1.822659
O    -0.636571    -2.471561     2.103424
C     0.657301    -2.493977     2.801148
C     1.026986    -3.970018     2.766978
C     1.676472    -1.669562     2.024444
C     0.485438    -2.011205     4.235275
O    -0.924963    -0.205763     2.242239
H    -6.655267     1.525614     1.202516
H    -7.076789    -0.184752     0.943863
H    -8.076777     1.097688     0.233316
H    -5.848793     2.942355    -0.731427
H    -5.582828     2.198810    -2.326069
H    -7.235297     2.454260    -1.727861
H    -7.667698    -0.013544    -2.137047
H    -5.991213    -0.262876    -2.657154
H    -6.673992    -1.248151    -1.340163
H    -2.537538     0.469970     0.679637
H    -2.595152    -1.425161    -1.736590
H    -2.526258     0.350972    -1.793798
H     0.052615     1.107636     0.508096
H    -0.677892     1.785365    -0.970750
H     1.479406     1.576445    -2.177027
H     3.001030     5.505069    -0.492159
H     4.481555     4.598089    -0.096525
H     3.983036     5.968851     0.911166
H     3.136176     2.982861     3.003985
H     4.586565     3.185192     1.992970
H     4.009485     4.529339     3.000285
H     1.815971     5.668399     2.419701
H     0.977257     4.107686     2.355065
H     0.921325     5.210132     0.957626
H     2.500204     0.309200     0.287298
H     3.833644    -3.549647     0.333508
H     4.974336    -4.317077    -0.791336
H     5.441209    -2.836020     0.070428
H     4.761365    -1.644165    -3.420775
H     5.575079    -3.151595    -2.948020
H     5.951577    -1.641791    -2.098079
H     3.172318    -4.194447    -2.602110
H     2.083458    -3.413208    -1.439295
H     2.423423    -2.636308    -3.003861
H    -2.386033    -2.469125     0.626949
H     1.997441    -4.118151     3.249603
H     1.093437    -4.326292     1.734354
H     0.280257    -4.569377     3.297508
H     1.755457    -2.025884     0.994379
H     1.400794    -0.613532     2.015446
H     2.656929    -1.772948     2.499312
H     1.420405    -2.169825     4.782391
H    -0.304509    -2.579768     4.736914
H     0.235543    -0.949383     4.269436
79
CysSeCys_al                                      Eopt  -4051.564241
O    -5.217178     0.248961     0.548933
C    -4.262716    -0.445198     0.255761
O    -4.283335    -1.753314     0.015121
C    -5.516642    -2.557327     0.154755
C    -6.557856    -2.080034    -0.848665
C    -5.038980    -3.960942    -0.185989
C    -6.010072    -2.486456     1.593519
C    -2.832694     0.071337     0.166879
C    -2.087896    -0.330098     1.450326
Se    -0.262675     0.370324     1.525092
C     0.520771    -0.844173     0.208683
C     1.322810    -0.088976    -0.842222
C     2.566274     0.628576    -0.311262
O     2.600388     0.600769     1.016349
C     3.550374     1.389210     1.824016
C     3.198902     2.859523     1.654813
C     3.254468     0.910851     3.237891
C     4.989727     1.076437     1.440159
O     3.366910     1.178991    -1.041215
N     1.656066    -0.914328    -1.984945
C     2.544315    -1.942187    -1.981872
O     3.006789    -2.159526    -0.740901
C     3.919345    -3.268776    -0.436812
C     5.254415    -3.035132    -1.130805
C     3.284952    -4.598509    -0.824428
C     4.069360    -3.171125     1.074888
O     2.853762    -2.567789    -2.990591
N    -2.818391     1.497715    -0.029973
C    -1.886945     2.048837    -0.862184
O    -1.699260     3.335088    -0.537653
C    -0.728429     4.174724    -1.253997
C    -0.736174     5.455955    -0.431768
C    -1.226638     4.429747    -2.669448
C     0.655181     3.534529    -1.230255
O    -1.347223     1.448948    -1.785668
H    -6.138059    -2.069637    -1.859691
H    -7.403707    -2.774774    -0.838042
H    -6.924702    -1.081841    -0.604455
H    -5.877629    -4.659903    -0.117404
H    -4.259133    -4.284887     0.510236
H    -4.639410    -3.997407    -1.204252
H    -6.834552    -3.195092     1.720336
H    -6.369659    -1.488026     1.848385
H    -5.209882    -2.766395     2.286176
H    -2.351853    -0.384736    -0.701435
H    -2.052219    -1.416140     1.557736
H    -2.590408     0.092750     2.325981
H     1.124267    -1.587269     0.726291
H    -0.314266    -1.341418    -0.288307
H     0.679311     0.706422    -1.231310
H     3.366427     3.191011     0.627493
H     3.826909     3.462362     2.318065
H     2.150721     3.029626     1.919107
H     3.477958    -0.155468     3.340703
H     2.201804     1.074711     3.486257
H     3.873215     1.465634     3.949373
H     5.653475     1.537617     2.178652
H     5.165217    -0.003144     1.454138
H     5.240124     1.462750     0.451925
H     1.325883    -0.630287    -2.895660
H     5.151096    -3.093690    -2.216028
H     5.969047    -3.797860    -0.805388
H     5.655740    -2.052490    -0.863000
H     3.909602    -5.413113    -0.444320
H     2.291337    -4.692845    -0.374042
H     3.196592    -4.700945    -1.906922
H     4.751785    -3.950281     1.426874
H     3.102680    -3.305973     1.569918
H     4.475956    -2.197529     1.361146
H    -3.060312     2.061258     0.776352
H    -1.745755     5.875091    -0.377370
H    -0.379876     5.263099     0.585196
H    -0.077256     6.195276    -0.896197
H    -1.267059     3.502010    -3.244362
H    -0.544025     5.121281    -3.174003
H    -2.222875     4.883476    -2.650578
H     1.405812     4.299828    -1.450673
H     0.743962     2.740326    -1.971066
H     0.869003     3.120124    -0.241446
79
CysSeCys_am                                      Eopt  -4051.555030
O     3.226062    -1.956354    -0.789660
C     3.073350    -1.336409     0.247954
O     3.821636    -1.433939     1.336668
C     5.003824    -2.316887     1.400124
C     5.524248    -2.073240     2.808940
C     4.572253    -3.766712     1.224680
C     6.026795    -1.875980     0.361997
C     1.907257    -0.369853     0.459373
C     1.258430    -0.012401    -0.872444
Se     0.405145    -1.542930    -1.723692
C    -1.416156    -0.869415    -1.933615
C    -2.314353    -1.022734    -0.705850
C    -1.902223    -0.055530     0.408447
O    -2.411050     1.150871     0.184005
C    -2.241769     2.282343     1.116078
C    -0.765509     2.604011     1.293345
C    -2.927598     1.944712     2.432089
C    -2.962823     3.413755     0.399196
O    -1.183099    -0.374893     1.336948
N    -3.685853    -0.815224    -1.126928
C    -4.687295    -0.915941    -0.206920
O    -5.829430    -0.426225    -0.712887
C    -7.077318    -0.438652     0.066309
C    -7.480732    -1.873632     0.380522
C    -8.073106     0.202216    -0.890265
C    -6.914867     0.411076     1.320455
O    -4.534253    -1.408401     0.904125
N     2.283717     0.803091     1.220876
C     3.122294     1.777687     0.790606
O     3.780934     1.375745    -0.311824
C     4.316777     2.342351    -1.279787
C     3.194427     3.268787    -1.732437
C     4.774370     1.449946    -2.424927
C     5.494573     3.098911    -0.681139
O     3.263414     2.853979     1.361690
H     5.784388    -1.019304     2.947882
H     6.419929    -2.677777     2.978999
H     4.771572    -2.350988     3.553412
H     4.215861    -3.961124     0.211790
H     5.428846    -4.418247     1.424571
H     3.779405    -4.017890     1.936618
H     5.667692    -2.045540    -0.654338
H     6.947413    -2.450149     0.506688
H     6.262896    -0.814773     0.485727
H     1.170675    -0.903491     1.069257
H     0.489714     0.743403    -0.718068
H     1.995941     0.378068    -1.569718
H    -1.835248    -1.470930    -2.745338
H    -1.366769     0.170356    -2.270733
H    -2.211563    -2.029971    -0.295943
H    -0.263306     1.837630     1.882299
H    -0.670749     3.562498     1.813100
H    -0.268164     2.692073     0.322596
H    -3.976112     1.683578     2.261466
H    -2.431657     1.114820     2.939682
H    -2.893594     2.821139     3.086920
H    -4.009016     3.150582     0.215885
H    -2.934177     4.316045     1.016950
H    -2.481485     3.633816    -0.558972
H    -3.845820    -0.182841    -1.901305
H    -6.782160    -2.341411     1.076335
H    -7.522281    -2.468095    -0.538055
H    -8.477872    -1.873938     0.832233
H    -7.760221     1.218113    -1.151220
H    -9.057325     0.253557    -0.415587
H    -8.161231    -0.385617    -1.809350
H    -6.567815     1.415410     1.057721
H    -7.886265     0.505012     1.816393
H    -6.208555    -0.039610     2.019258
H     1.802377     0.987758     2.087854
H     2.848840     3.906466    -0.915174
H     3.560662     3.911890    -2.538649
H     2.348330     2.689275    -2.114446
H     5.212035     2.064371    -3.217201
H     3.931853     0.891133    -2.843472
H     5.530008     0.737712    -2.080060
H     5.963099     3.709119    -1.460212
H     5.174110     3.749565     0.133772
H     6.242957     2.396138    -0.300589
79
CysSeCys_an                                      Eopt  -4051.557959
O    -1.707575     1.706581    -0.356369
C    -2.130239     0.806571     0.349179
O    -2.076557     0.751857     1.672739
C    -1.341951     1.758275     2.468566
C     0.127442     1.747476     2.066993
C    -1.991477     3.124507     2.297875
C    -1.516907     1.249992     3.891802
C    -2.809383    -0.433475    -0.237476
C    -1.817943    -1.169172    -1.130082
Se    -0.166731    -1.593960    -0.159761
C     0.944808    -0.214508    -0.987467
C     2.320411    -0.145296    -0.332315
C     3.042515    -1.487659    -0.474225
O     2.701966    -2.278946     0.538614
C     3.065241    -3.711028     0.590237
C     2.562719    -4.424174    -0.657779
C     4.570966    -3.832942     0.772512
C     2.317373    -4.195537     1.823388
O     3.775028    -1.768109    -1.401971
N     3.066478     0.927232    -0.940050
C     4.249623     1.311800    -0.382213
O     4.893502     2.153862    -1.204280
C     6.191677     2.738640    -0.833424
C     6.529369     3.594877    -2.045977
C     6.035230     3.605359     0.409613
C     7.226244     1.635237    -0.650415
O     4.626516     0.941927     0.723261
N    -3.980313    -0.060259    -0.996855
C    -5.228037    -0.092047    -0.450447
O    -6.105705     0.465640    -1.301626
C    -7.535959     0.557297    -0.970415
C    -7.727381     1.413579     0.275213
C    -8.116290     1.253485    -2.193711
C    -8.127213    -0.838391    -0.817182
O    -5.490014    -0.578908     0.642309
H     0.272407     2.118684     1.051411
H     0.533911     0.734970     2.141351
H     0.683698     2.393167     2.753669
H    -1.537542     3.823864     3.007198
H    -1.852308     3.512740     1.287779
H    -3.063413     3.067654     2.513352
H    -1.081523     0.252328     4.004816
H    -1.013743     1.928636     4.586750
H    -2.577338     1.203534     4.158499
H    -3.136899    -1.078122     0.578743
H    -2.253579    -2.107860    -1.477272
H    -1.544160    -0.561805    -1.997677
H     1.035335    -0.431453    -2.055770
H     0.435691     0.741642    -0.861689
H     2.208361     0.065468     0.733342
H     1.494115    -4.237178    -0.798825
H     2.710621    -5.500879    -0.527759
H     3.100885    -4.106019    -1.552274
H     4.898373    -3.261140     1.646599
H     4.827959    -4.884603     0.934615
H     5.108609    -3.475702    -0.108143
H     1.238347    -4.068516     1.693817
H     2.526473    -5.257016     1.985459
H     2.633610    -3.639581     2.711483
H     2.950381     1.085650    -1.932953
H     7.490977     4.091934    -1.888173
H     5.764288     4.361524    -2.204029
H     6.601081     2.978582    -2.947685
H     6.971341     4.143262     0.590560
H     5.240354     4.343862     0.262317
H     5.803289     3.002977     1.289562
H     7.260851     0.994135    -1.537342
H     8.213401     2.089697    -0.518826
H     7.005418     1.021069     0.224096
H    -3.850366     0.477877    -1.844135
H    -7.234349     2.383265     0.150363
H    -8.796910     1.591652     0.425974
H    -7.326493     0.922289     1.163300
H    -7.662398     2.240166    -2.329804
H    -7.942898     0.659347    -3.096461
H    -9.194949     1.382732    -2.065424
H    -9.214113    -0.756851    -0.715196
H    -7.912294    -1.442985    -1.704427
H    -7.731092    -1.345579     0.064105
79
CysSeCys_ao                                      Eopt  -4051.565121
O    -0.999943    -2.981475    -2.552769
C    -0.832906    -2.408850    -1.493226
O     0.074972    -2.710614    -0.568693
C     1.026942    -3.829562    -0.734106
C     0.256562    -5.140590    -0.798820
C     1.856036    -3.746727     0.537859
C     1.891550    -3.593982    -1.966006
C    -1.687793    -1.233735    -1.030944
C    -0.855272    -0.046791    -0.569919
Se     0.432171     0.510520    -1.922885
C     2.072775     0.196927    -0.913986
C     2.230327     1.112841     0.312093
C     3.644920     0.997006     0.873892
O     3.931053    -0.279580     1.120612
C     5.255468    -0.696503     1.629170
C     5.124441    -2.209579     1.714204
C     5.485743    -0.093883     3.008359
C     6.334534    -0.306838     0.627635
O     4.386765     1.942576     1.051306
N     1.917950     2.488068     0.023894
C     0.644034     2.928102     0.257777
O     0.382453     3.998589    -0.506065
C    -0.945414     4.628994    -0.499223
C    -1.195420     5.284040     0.852667
C    -0.816027     5.678073    -1.594854
C    -2.024020     3.611817    -0.859141
O    -0.113167     2.424663     1.077713
N    -2.574300    -1.673454     0.030716
C    -3.809682    -1.101627     0.158921
O    -4.312819    -1.388929     1.369450
C    -5.640766    -0.906008     1.779779
C    -5.659833     0.617568     1.783509
C    -5.766742    -1.447298     3.196978
C    -6.713016    -1.503118     0.877668
O    -4.361375    -0.454393    -0.721182
H    -0.336346    -5.214107    -1.712318
H    -0.406459    -5.237067     0.066925
H     0.967831    -5.972331    -0.778319
H     2.358288    -2.778961     0.609943
H     1.224898    -3.881671     1.421766
H     2.617321    -4.531938     0.531825
H     2.688087    -4.344520    -1.983138
H     1.311219    -3.680016    -2.885802
H     2.357006    -2.604939    -1.930376
H    -2.314578    -0.950399    -1.877363
H    -0.296623    -0.286862     0.336535
H    -1.500498     0.803257    -0.354568
H     2.874714     0.372741    -1.637274
H     2.097258    -0.845853    -0.602941
H     1.543261     0.786910     1.099378
H     6.056591    -2.633748     2.098777
H     4.310564    -2.493110     2.388017
H     4.930360    -2.637856     0.726664
H     6.400691    -0.519305     3.432723
H     5.597325     0.990560     2.960910
H     4.654065    -0.339592     3.676591
H     6.083603    -0.685599    -0.368474
H     6.467380     0.774800     0.575142
H     7.282189    -0.759865     0.935461
H     2.359730     2.876212    -0.801318
H    -0.388371     5.983694     1.093407
H    -1.268473     4.537203     1.645642
H    -2.134686     5.845219     0.814134
H    -0.618826     5.204195    -2.561666
H    -0.000203     6.372609    -1.371026
H    -1.746314     6.248513    -1.670911
H    -2.200983     2.912980    -0.040780
H    -1.742452     3.048740    -1.754654
H    -2.955807     4.146505    -1.069488
H    -2.142288    -2.006575     0.884624
H    -5.581979     1.021301     0.772760
H    -4.834243     1.007477     2.387874
H    -6.599613     0.961979     2.226741
H    -5.708381    -2.540283     3.201230
H    -4.970955    -1.050262     3.835010
H    -6.730993    -1.149624     3.619197
H    -6.636360    -1.119114    -0.140981
H    -7.699630    -1.245051     1.275648
H    -6.628835    -2.594563     0.855587
79
CysSeCys_ap                                      Eopt  -4051.570987
O    -0.105146     0.896426    -3.462168
C    -0.227197     0.903391    -2.251664
O     0.333255     1.763956    -1.410590
C     1.315900     2.781313    -1.869576
C     0.666447     3.708978    -2.885772
C     2.541227     2.058827    -2.409043
C     1.646126     3.529296    -0.587418
C    -1.057060    -0.151433    -1.532171
C    -0.386547    -1.506546    -1.753007
Se     1.396632    -1.581184    -0.959021
C     0.873105    -1.705019     0.927004
C     1.333427    -0.471595     1.705031
C     2.794352    -0.140746     1.399133
O     3.490297    -1.264576     1.260382
C     4.917401    -1.274476     0.875621
C     5.738633    -0.684846     2.012210
C     5.194637    -2.759876     0.700538
C     5.113983    -0.530950    -0.439466
O     3.227165     0.989375     1.299345
N     0.534664     0.691834     1.435075
C    -0.623288     0.929012     2.103998
O    -1.282750     1.929845     1.494669
C    -2.546150     2.461018     2.016237
C    -3.612951     1.375296     1.997653
C    -2.881066     3.554695     1.010985
C    -2.330698     3.049224     3.404504
O    -0.982898     0.326851     3.109564
N    -2.397852    -0.118863    -2.097313
C    -3.424460    -0.871949    -1.603790
O    -3.129885    -1.324327    -0.376482
C    -3.947482    -2.351634     0.287677
C    -3.151687    -2.636692     1.553263
C    -5.325452    -1.797376     0.622123
C    -4.016268    -3.593040    -0.592141
O    -4.471481    -1.056591    -2.213185
H    -0.268181     4.117104    -2.487675
H     0.461580     3.200888    -3.828599
H     1.347019     4.544324    -3.078555
H     3.318187     2.798037    -2.627942
H     2.928666     1.362266    -1.660556
H     2.315733     1.511539    -3.326685
H     0.745808     3.976747    -0.156717
H     2.104019     2.863354     0.149448
H     2.356328     4.330391    -0.812222
H    -1.114923     0.078715    -0.469923
H    -0.991764    -2.305623    -1.323875
H    -0.246506    -1.688221    -2.822102
H     1.310567    -2.616168     1.336787
H    -0.213706    -1.793007     0.966478
H     1.262714    -0.689065     2.778280
H     6.802801    -0.802591     1.784645
H     5.528969     0.378599     2.144711
H     5.528573    -1.210385     2.949156
H     6.241634    -2.908416     0.420910
H     4.559349    -3.177482    -0.086737
H     5.002774    -3.301954     1.631734
H     6.144048    -0.688872    -0.774478
H     4.441242    -0.920481    -1.209195
H     4.945095     0.540380    -0.326762
H     0.652922     1.155901     0.540303
H    -3.684070     0.934185     0.999914
H    -3.389945     0.586126     2.717118
H    -4.582103     1.817648     2.249411
H    -2.101102     4.322284     0.998933
H    -2.975399     3.134838     0.004614
H    -3.829740     4.027301     1.282035
H    -2.099020     2.271305     4.134426
H    -1.513212     3.777552     3.387613
H    -3.242264     3.566038     3.721464
H    -2.472930     0.092693    -3.085160
H    -2.166147    -3.042747     1.307075
H    -3.017890    -1.723630     2.139688
H    -3.685685    -3.369857     2.164972
H    -5.888311    -1.565545    -0.283558
H    -5.879431    -2.545780     1.198010
H    -5.239757    -0.893412     1.231516
H    -4.596245    -3.411912    -1.499017
H    -4.492644    -4.402880    -0.030766
H    -3.008263    -3.917619    -0.870198
79
CysSeCys_aq                                      Eopt  -4051.558586
O    -4.458423    -0.455193     0.613202
C    -3.752434     0.327289     0.007220
O    -4.071784     1.567169    -0.347881
C    -5.411604     2.134770    -0.080985
C    -5.660405     2.184322     1.420621
C    -5.300425     3.538158    -0.656948
C    -6.462892     1.323466    -0.825751
C    -2.347035    -0.018345    -0.493391
C    -2.456447    -0.360660    -1.977470
Se    -0.780235    -0.967938    -2.767833
C     0.283338     0.625591    -2.406302
C     1.196258     0.461523    -1.193897
C     2.189479    -0.674742    -1.461441
O     1.866794    -1.753173    -0.763931
C     2.564164    -3.041056    -0.930620
C     4.010169    -2.895014    -0.477589
C     1.788618    -3.956784     0.004531
C     2.441196    -3.512994    -2.373456
O     3.109226    -0.569824    -2.252487
N     1.885687     1.717082    -0.993348
C     2.799642     1.843359     0.006952
O     3.450332     3.012829    -0.107479
C     4.482054     3.406432     0.863725
C     3.867959     3.537376     2.251925
C     4.927368     4.766171     0.343714
C     5.636627     2.412757     0.826726
O     2.965431     0.999730     0.879381
N    -1.776398    -1.098981     0.256671
C    -1.316353    -0.884564     1.517327
O    -1.049462    -2.056806     2.114191
C    -0.457512    -2.111081     3.458103
C     0.904224    -1.427915     3.457907
C    -1.416500    -1.500598     4.472709
C    -0.307313    -3.607534     3.694336
O    -1.158949     0.231267     2.001191
H    -6.581361     2.745766     1.607289
H    -5.770159     1.185290     1.844962
H    -4.838264     2.699521     1.927650
H    -5.077756     3.501412    -1.727896
H    -6.247725     4.067126    -0.517749
H    -4.510304     4.102466    -0.151900
H    -7.429610     1.828689    -0.735230
H    -6.559748     0.316509    -0.415902
H    -6.211337     1.255110    -1.888938
H    -1.716641     0.865156    -0.365192
H    -3.152827    -1.189638    -2.138420
H    -2.814484     0.507378    -2.532245
H     0.876717     0.825577    -3.302976
H    -0.404258     1.461649    -2.257543
H     0.611010     0.211373    -0.307358
H     4.051223    -2.486315     0.536896
H     4.483764    -3.881986    -0.469476
H     4.574693    -2.242760    -1.146454
H     2.197837    -4.970023    -0.046076
H     0.733216    -3.988450    -0.282904
H     1.858992    -3.602947     1.036858
H     2.996983    -2.868793    -3.056941
H     1.390525    -3.535960    -2.678740
H     2.842974    -4.528428    -2.448397
H     1.967412     2.348714    -1.779615
H     4.610912     3.964799     2.932901
H     3.003619     4.209041     2.224829
H     3.553287     2.568122     2.642228
H     5.329876     4.680190    -0.670529
H     5.708637     5.170507     0.993953
H     4.088558     5.469257     0.330438
H     6.006453     2.296133    -0.197242
H     6.456203     2.793365     1.444640
H     5.335300     1.436206     1.209230
H    -2.022911    -2.045155    -0.001619
H     0.811431    -0.353702     3.291507
H     1.386558    -1.592637     4.426766
H     1.545766    -1.852797     2.679937
H    -1.029488    -1.674832     5.481851
H    -1.525474    -0.425406     4.320880
H    -2.401511    -1.972936     4.397980
H     0.343631    -4.054245     2.936743
H    -1.281802    -4.104797     3.657948
H     0.134676    -3.781909     4.679738
79
CysSeCys_ar                                      Eopt  -4051.568668
O    -3.830656     1.523308     1.199837
C    -3.576451     1.251001     0.044191
O    -4.331129     0.527293    -0.777894
C    -5.539727    -0.191004    -0.325157
C    -5.957923    -0.951718    -1.574627
C    -5.163704    -1.155757     0.791305
C    -6.603755     0.812407     0.093591
C    -2.319365     1.732288    -0.682609
C    -1.976831     0.892562    -1.907476
Se    -1.830389    -1.006845    -1.448514
C     0.050221    -1.250138    -1.924129
C     1.037220    -0.897368    -0.808996
C     0.804929    -1.854612     0.357694
O    -0.009299    -1.281845     1.237231
C    -0.738511    -2.049794     2.263749
C    -1.771977    -1.035719     2.727309
C     0.228208    -2.436813     3.370826
C    -1.433776    -3.253958     1.638582
O     1.236870    -2.989530     0.403478
N     2.372364    -1.010161    -1.341954
C     3.456120    -0.825278    -0.548185
O     4.585749    -1.002225    -1.253354
C     5.904206    -0.818686    -0.629446
C     6.057345     0.621709    -0.156002
C     6.859786    -1.109791    -1.778245
C     6.095360    -1.827915     0.495932
O     3.378590    -0.527405     0.638322
N    -1.235263     1.803867     0.264801
C    -0.207872     2.669814     0.053074
O     0.786881     2.415943     0.917714
C     2.042030     3.182197     0.885375
C     2.737451     2.974180    -0.454413
C     2.845931     2.546782     2.010690
C     1.767198     4.651133     1.180777
O    -0.223014     3.556118    -0.794204
H    -5.165524    -1.637013    -1.890839
H    -6.176813    -0.261641    -2.395468
H    -6.859066    -1.534535    -1.362762
H    -4.334067    -1.798098     0.481397
H    -4.882099    -0.628033     1.703446
H    -6.026249    -1.792320     1.011620
H    -7.535525     0.277143     0.302156
H    -6.794163     1.527974    -0.712729
H    -6.307833     1.357635     0.991659
H    -2.530818     2.756065    -1.018037
H    -2.734068     1.005938    -2.684630
H    -1.012754     1.206011    -2.312822
H     0.164611    -2.299978    -2.209568
H     0.248882    -0.628312    -2.800846
H     0.857645     0.121732    -0.455781
H    -1.288714    -0.152199     3.156372
H    -2.375695    -0.726629     1.870551
H    -2.426900    -1.477884     3.483232
H     0.980307    -3.141364     3.008075
H     0.732702    -1.549633     3.766368
H    -0.326966    -2.909558     4.187589
H    -2.017906    -2.943341     0.767285
H    -0.726110    -4.026910     1.335792
H    -2.121073    -3.679396     2.376622
H     2.509586    -1.364113    -2.278553
H     7.086184     0.779007     0.183420
H     5.379382     0.845509     0.668908
H     5.859541     1.315984    -0.978871
H     7.892414    -1.002692    -1.433382
H     6.695724    -0.411323    -2.604893
H     6.721443    -2.130754    -2.147831
H     5.911236    -2.843944     0.131654
H     7.129113    -1.775045     0.852268
H     5.425982    -1.623900     1.333081
H    -1.054917     0.991136     0.843420
H     2.864162     1.906748    -0.654136
H     2.173697     3.428250    -1.271408
H     3.730142     3.433579    -0.417487
H     3.821868     3.036030     2.084410
H     2.327194     2.664714     2.967690
H     2.998757     1.482877     1.812024
H     2.721237     5.174303     1.302469
H     1.208151     5.125802     0.372856
H     1.202207     4.752581     2.113340
79
CysSeCys_as                                      Eopt  -4051.557979
O     2.019946    -1.815527     0.311030
C     1.713855    -0.640922     0.223606
O     0.926751     0.031402     1.054830
C     0.429729    -0.550432     2.320061
C    -0.467054    -1.750876     2.054409
C     1.621934    -0.901610     3.200349
C    -0.364837     0.600048     2.918205
C     2.222568     0.272882    -0.899487
C     1.353622     0.204271    -2.153928
Se    -0.410214     1.026284    -1.956033
C    -1.385807    -0.635686    -1.606514
C    -2.867374    -0.354513    -1.339756
C    -3.557479    -1.706331    -1.213798
O    -3.735029    -2.044175     0.056986
C    -4.287014    -3.356965     0.459083
C    -3.350563    -4.459199    -0.015091
C    -5.701942    -3.503814    -0.081994
C    -4.291381    -3.264788     1.977268
O    -3.836234    -2.379259    -2.188338
N    -3.075378     0.495596    -0.189580
C    -3.023699     1.850633    -0.352895
O    -2.810961     2.442568     0.830513
C    -2.622886     3.898697     0.931838
C    -1.420155     4.321848     0.097401
C    -2.343581     4.095232     2.415208
C    -3.902943     4.616490     0.525231
O    -3.178397     2.415098    -1.429903
N     3.570766    -0.098310    -1.269270
C     4.579430     0.063410    -0.366326
O     5.689179    -0.554086    -0.799598
C     6.930687    -0.533254    -0.010743
C     7.436663     0.897146     0.126343
C     6.701033    -1.204538     1.337762
C     7.881747    -1.359468    -0.865457
O     4.462807     0.707396     0.669180
H     0.083451    -2.572362     1.593658
H    -1.305869    -1.478407     1.410432
H    -0.876264    -2.096614     3.008711
H     1.257864    -1.205501     4.186811
H     2.272673    -0.031133     3.327808
H     2.205071    -1.722765     2.778915
H    -1.190121     0.887896     2.261786
H     0.279679     1.471515     3.067030
H    -0.777476     0.300683     3.886121
H     2.234475     1.296643    -0.519946
H     1.854875     0.761812    -2.948866
H     1.213791    -0.826841    -2.493147
H    -0.926786    -1.126887    -0.747162
H    -1.278186    -1.277098    -2.483573
H    -3.305269     0.148011    -2.205083
H    -3.345180    -4.543599    -1.103266
H    -3.684250    -5.412864     0.405641
H    -2.330931    -4.269128     0.335007
H    -6.149426    -4.408521     0.341475
H    -6.315828    -2.648027     0.216603
H    -5.711385    -3.588090    -1.169814
H    -4.692116    -4.191641     2.397820
H    -3.276798    -3.120269     2.359619
H    -4.916971    -2.432077     2.313362
H    -2.768260     0.141274     0.706859
H    -0.542525     3.723678     0.362719
H    -1.612938     4.209072    -0.970666
H    -1.196029     5.373113     0.304808
H    -2.203063     5.159920     2.623346
H    -1.437540     3.559990     2.713641
H    -3.181602     3.730994     3.017713
H    -3.793354     5.686753     0.727986
H    -4.750879     4.243725     1.109134
H    -4.115080     4.481993    -0.536723
H     3.684798    -0.835357    -1.953867
H     6.768659     1.499496     0.744330
H     8.427163     0.882907     0.592291
H     7.530182     1.364827    -0.859284
H     7.661677    -1.312235     1.851455
H     6.031797    -0.617107     1.968416
H     6.274436    -2.203262     1.198364
H     8.857753    -1.419928    -0.375137
H     8.015918    -0.900658    -1.850108
H     7.497617    -2.375484    -1.000412
79
CysSeCys_at                                      Eopt  -4051.570308
O    -3.619488     0.783093    -0.189022
C    -3.244956    -0.077871    -0.960644
O    -3.777761    -1.281842    -1.116841
C    -4.859724    -1.796913    -0.251331
C    -4.408559    -1.774761     1.202763
C    -6.125694    -0.987970    -0.489541
C    -5.010837    -3.227497    -0.746007
C    -2.061181     0.097372    -1.909823
C    -1.299672    -1.212842    -2.096903
Se    -0.748621    -1.947062    -0.366891
C     1.179507    -1.601538    -0.454306
C     1.665992    -0.911786     0.825458
C     3.184279    -0.735354     0.787545
O     3.767923    -1.914719     0.594623
C     5.231766    -2.054501     0.447796
C     5.401356    -3.545989     0.199905
C     5.918380    -1.636278     1.740512
C     5.703832    -1.251246    -0.756833
O     3.748713     0.332966     0.913313
N     1.014785     0.351055     1.022293
C     0.036939     0.507734     1.948553
O    -0.700920     1.592168     1.625314
C    -1.512463     2.297645     2.629078
C    -0.626698     2.701372     3.799727
C    -1.989765     3.522290     1.861514
C    -2.692244     1.435945     3.054262
O    -0.135612    -0.212706     2.923611
N    -1.230955     1.156013    -1.382509
C    -0.153996     1.590398    -2.079171
O     0.662201     2.292123    -1.262354
C     1.882543     2.946450    -1.766185
C     1.514261     3.983910    -2.817226
C     2.853117     1.894798    -2.287541
C     2.435549     3.613585    -0.514410
O     0.036705     1.374156    -3.269571
H    -3.438847    -2.269156     1.313694
H    -5.143073    -2.320734     1.803088
H    -4.335022    -0.757970     1.588596
H    -6.376106    -0.973349    -1.555089
H    -6.016281     0.038593    -0.134391
H    -6.955003    -1.455720     0.050465
H    -5.293174    -3.244116    -1.803270
H    -4.069733    -3.772977    -0.625307
H    -5.788393    -3.736979    -0.169786
H    -2.470348     0.404121    -2.882997
H    -0.407542    -1.055204    -2.704481
H    -1.925577    -1.954545    -2.593144
H     1.694606    -2.551436    -0.592260
H     1.363235    -0.970879    -1.328172
H     1.435155    -1.541320     1.691562
H     5.000070    -4.126564     1.036320
H     4.886330    -3.847516    -0.717481
H     6.464559    -3.780098     0.093179
H     6.984373    -1.874277     1.668951
H     5.813136    -0.565528     1.923669
H     5.501798    -2.186951     2.590058
H     6.755509    -1.486728    -0.948047
H     5.126229    -1.522526    -1.646322
H     5.614652    -0.177072    -0.587450
H     1.013311     1.008381     0.247047
H    -1.197922     3.344682     4.476317
H     0.243656     3.263734     3.445873
H    -0.283534     1.830014     4.361736
H    -2.620316     4.140068     2.507748
H    -2.576333     3.221168     0.988518
H    -1.140037     4.124329     1.525063
H    -2.359318     0.543823     3.587109
H    -3.266626     1.137410     2.174166
H    -3.343289     2.020497     3.712732
H    -1.261566     1.337570    -0.382620
H     0.763405     4.676280    -2.422649
H     1.126432     3.515679    -3.723491
H     2.407549     4.560915    -3.076672
H     2.465435     1.401026    -3.179938
H     3.802505     2.378922    -2.538097
H     3.050731     1.145218    -1.516015
H     1.713978     4.328117    -0.106680
H     3.355600     4.150626    -0.762921
H     2.667630     2.867436     0.251449
79
CysSeCys_au                                      Eopt  -4051.564687
O     1.560337    -4.021051    -0.341149
C     1.014275    -3.400317     0.553844
O    -0.179787    -3.638863     1.070765
C    -1.167862    -4.520667     0.405973
C    -1.460189    -3.954777    -0.976727
C    -2.381230    -4.394022     1.313541
C    -0.657580    -5.953380     0.370037
C     1.611933    -2.148521     1.184906
C     0.743974    -0.956187     0.764527
Se     0.896395    -0.607859    -1.151058
C     0.482552     1.295673    -1.004067
C    -0.808699     1.546551    -0.226080
C    -1.124782     3.043997    -0.261679
O    -0.267433     3.700028     0.513346
C    -0.281138     5.174102     0.626384
C     0.864157     5.443974     1.590453
C    -1.608155     5.629965     1.218162
C    -0.001143     5.790736    -0.737333
O    -2.019709     3.530635    -0.924389
N    -1.891604     0.764084    -0.748474
C    -3.028590     0.594725    -0.022188
O    -3.993505     0.079563    -0.802379
C    -5.315792    -0.261732    -0.259975
C    -5.177131    -1.359348     0.786965
C    -5.996650     0.987430     0.285789
C    -6.054352    -0.781199    -1.485850
O    -3.120194     0.856331     1.171818
N     2.988805    -2.052271     0.743871
C     3.650902    -0.857614     0.796473
O     4.653311    -0.854831    -0.097465
C     5.416931     0.371854    -0.369749
C     4.474016     1.467825    -0.854478
C     6.353202    -0.061632    -1.489052
C     6.210355     0.785350     0.863365
O     3.375701     0.050069     1.570894
H    -2.278475    -4.524575    -1.427483
H    -1.768103    -2.907136    -0.903427
H    -0.591112    -4.023389    -1.634628
H    -3.207299    -4.982270     0.903832
H    -2.700631    -3.350777     1.387946
H    -2.154523    -4.765908     2.317610
H    -1.466548    -6.606239     0.027020
H    -0.359386    -6.278277     1.371985
H     0.190668    -6.062754    -0.307240
H     1.549727    -2.237546     2.275269
H     1.085684    -0.061922     1.284668
H    -0.296570    -1.142924     1.032077
H     1.315539     1.793222    -0.506404
H     0.407353     1.660440    -2.032479
H    -0.664791     1.276812     0.822621
H     0.957533     6.521118     1.756695
H     1.809152     5.071649     1.182818
H     0.681011     4.958336     2.554000
H    -2.436577     5.461307     0.528317
H    -1.548584     6.700971     1.436389
H    -1.810125     5.101545     2.155376
H    -0.822155     5.616338    -1.434938
H     0.129561     6.870827    -0.617497
H     0.921482     5.380285    -1.160176
H    -1.964532     0.681264    -1.754139
H    -4.622574    -1.009376     1.659495
H    -6.173969    -1.676077     1.110189
H    -4.664778    -2.227688     0.361826
H    -5.495123     1.357565     1.181289
H    -6.003494     1.778430    -0.471285
H    -7.034507     0.747535     0.538189
H    -6.126232    -0.003624    -2.252890
H    -7.066811    -1.084988    -1.203897
H    -5.537337    -1.647558    -1.910281
H     3.194540    -2.626530    -0.067707
H     5.066534     2.332735    -1.169373
H     3.890344     1.119235    -1.712243
H     3.790158     1.783863    -0.064966
H     5.783571    -0.396508    -2.361563
H     7.001092    -0.879092    -1.157113
H     6.983722     0.780865    -1.788111
H     5.552742     1.116758     1.668355
H     6.819704    -0.050819     1.221734
H     6.882502     1.607614     0.597370
79
CysSeCys_av                                      Eopt  -4051.563438
O     3.823698     2.379402    -0.211099
C     3.611984     1.215652     0.065686
O     4.197376     0.157148    -0.484368
C     5.226383     0.274579    -1.536731
C     6.426701     1.040432    -0.997806
C     4.616229     0.922928    -2.771303
C     5.587601    -1.178870    -1.805688
C     2.662213     0.777187     1.191583
C     2.039075    -0.590787     0.941753
Se     1.079630    -1.293167     2.478061
C    -0.686924    -0.495463     2.234899
C    -1.303372    -0.755493     0.862397
C    -1.156401    -2.230823     0.475291
O    -0.199145    -2.364748    -0.436041
C     0.276629    -3.674345    -0.917226
C     0.878147    -4.457786     0.241286
C    -0.862020    -4.417018    -1.602923
C     1.353845    -3.280745    -1.917168
O    -1.825738    -3.121889     0.962824
N    -2.687150    -0.351249     0.913871
C    -3.427235    -0.259730    -0.222420
O    -4.700944     0.041077     0.083172
C    -5.711105     0.226427    -0.968459
C    -6.972300     0.526540    -0.170268
C    -5.877687    -1.059613    -1.768737
C    -5.334144     1.415725    -1.842804
O    -2.967186    -0.419715    -1.346395
N     1.678575     1.795995     1.461895
C     0.815558     2.204851     0.495695
O     0.102513     3.257252     0.927238
C    -0.894429     3.907943     0.063283
C    -2.009018     2.929507    -0.281881
C    -1.420262     5.028376     0.949593
C    -0.213436     4.476715    -1.175260
O     0.709216     1.657520    -0.596806
H     7.239201     0.985962    -1.729254
H     6.778170     0.590864    -0.063449
H     6.188637     2.090665    -0.820931
H     5.342979     0.884921    -3.588944
H     3.719643     0.378374    -3.084074
H     4.352745     1.966001    -2.587742
H     5.985689    -1.652905    -0.903048
H     4.710708    -1.740242    -2.141818
H     6.351059    -1.227894    -2.587733
H     3.292990     0.712278     2.085398
H     2.813692    -1.331396     0.745149
H     1.369380    -0.578684     0.084940
H    -0.646844     0.577676     2.426034
H    -1.290083    -0.968939     3.016829
H    -0.788739    -0.156478     0.108119
H     0.136769    -4.662084     1.016329
H     1.713037    -3.908405     0.685192
H     1.256623    -5.412279    -0.138550
H    -1.338229    -3.776054    -2.351670
H    -0.455526    -5.295825    -2.113708
H    -1.616446    -4.747140    -0.886834
H     0.926132    -2.706499    -2.744882
H     2.119106    -2.672235    -1.426840
H     1.827471    -4.179194    -2.323643
H    -3.176169    -0.398133     1.797658
H    -7.808675     0.696047    -0.854752
H    -7.225027    -0.312780     0.485330
H    -6.838180     1.423490     0.442523
H    -6.735289    -0.953738    -2.440823
H    -4.990660    -1.277661    -2.365489
H    -6.072040    -1.902807    -1.097739
H    -6.146129     1.611363    -2.550563
H    -5.193778     2.310450    -1.228374
H    -4.419319     1.222713    -2.405478
H     1.806188     2.394930     2.264575
H    -2.801744     3.467173    -0.810914
H    -1.650828     2.122065    -0.920562
H    -2.436505     2.499404     0.628439
H    -1.868724     4.621800     1.861617
H    -2.184976     5.595163     0.410411
H    -0.613319     5.713002     1.229328
H     0.624203     5.120879    -0.888337
H     0.155422     3.683142    -1.827208
H    -0.934522     5.081950    -1.733904
79
CysSeCys_aw                                      Eopt  -4051.562381
O    -3.792900    -1.436574    -0.287370
C    -3.489511    -0.341321    -0.723635
O    -4.208745     0.768230    -0.619261
C    -5.523013     0.789991     0.054573
C    -5.377855     0.363999     1.509028
C    -5.917673     2.256409    -0.039242
C    -6.498470    -0.087774    -0.717682
C    -2.223716    -0.116015    -1.559442
C    -1.192236    -1.195316    -1.236939
Se     0.417199    -1.052846    -2.323646
C     1.399112     0.227870    -1.213141
C     2.851728    -0.219905    -1.007936
C     3.608446     0.756300    -0.100289
O     3.432116     1.997449    -0.550831
C     4.186563     3.150538    -0.018880
C     3.664487     4.302030    -0.865457
C     3.859805     3.368961     1.451416
C     5.673534     2.926847    -0.259249
O     4.297560     0.426964     0.842584
N     2.996503    -1.587614    -0.567976
C     2.143698    -2.148447     0.334959
O     2.217332    -3.487892     0.248601
C     1.321156    -4.349471     1.030833
C    -0.131620    -4.031639     0.696606
C     1.622702    -4.203280     2.516797
C     1.689565    -5.741882     0.537487
O     1.441108    -1.516341     1.113563
N    -1.714551     1.234282    -1.490537
C    -1.334860     1.878890    -0.357915
O    -1.394027     1.046984     0.692908
C    -1.008730     1.465743     2.047587
C    -1.289948     0.214340     2.866659
C    -1.879249     2.627366     2.507467
C     0.474278     1.807241     2.072599
O    -0.983651     3.053999    -0.336103
H    -6.331399     0.530812     2.020157
H    -4.614085     0.965414     2.009292
H    -5.114450    -0.690762     1.597360
H    -5.185367     2.886313     0.475087
H    -6.894703     2.404882     0.429863
H    -5.982147     2.574502    -1.084483
H    -6.226615    -1.142978    -0.651771
H    -7.501394     0.039055    -0.297938
H    -6.528904     0.209233    -1.770982
H    -2.544231    -0.256669    -2.598397
H    -1.611426    -2.178533    -1.450318
H    -0.880496    -1.174495    -0.193136
H     0.871015     0.266863    -0.264164
H     1.376724     1.207588    -1.685502
H     3.366002    -0.162066    -1.973717
H     4.156442     5.231608    -0.564139
H     3.869904     4.128565    -1.926413
H     2.585026     4.421085    -0.730565
H     4.194037     2.532036     2.066286
H     4.368004     4.277083     1.791496
H     2.784967     3.509291     1.590426
H     6.061873     2.111394     0.354129
H     5.861230     2.702303    -1.314161
H     6.217092     3.841561    -0.002752
H     3.379317    -2.227646    -1.249384
H    -0.431305    -3.065013     1.102287
H    -0.772971    -4.806640     1.128368
H    -0.281532    -4.025885    -0.387311
H     2.683452    -4.392208     2.711873
H     1.036107    -4.938610     3.077060
H     1.366638    -3.205016     2.875956
H     1.088819    -6.490192     1.062741
H     2.747298    -5.952123     0.724943
H     1.498051    -5.832944    -0.536413
H    -1.774662     1.814141    -2.313898
H    -2.351288    -0.048223     2.820464
H    -1.019581     0.390929     3.912100
H    -0.698875    -0.625148     2.489878
H    -1.652743     3.539662     1.953423
H    -2.938577     2.387406     2.377765
H    -1.697875     2.807273     3.571963
H     0.759360     2.095256     3.089567
H     1.073963     0.939727     1.784032
H     0.691381     2.639847     1.402500
79
CysSeCys_ax                                      Eopt  -4051.562896
O    -3.858202    -2.141172     0.213879
C    -3.858886    -0.940535     0.021573
O    -4.897361    -0.201780    -0.357143
C    -6.220076    -0.794639    -0.652709
C    -7.042840     0.416642    -1.065024
C    -6.091865    -1.780977    -1.805453
C    -6.786688    -1.432126     0.608619
C    -2.615807    -0.061253     0.142393
C    -2.107736     0.272260    -1.265283
Se    -0.612825     1.538274    -1.259381
C     0.789665     0.276032    -0.768006
C     2.186139     0.651651    -1.279259
C     2.634078     1.931362    -0.592263
O     1.998429     2.971567    -1.111682
C     2.005754     4.302723    -0.457540
C     3.416802     4.871324    -0.476873
C     1.075851     5.112396    -1.347639
C     1.433060     4.165502     0.946216
O     3.422041     1.949288     0.335266
N     3.121547    -0.389068    -0.921399
C     2.971247    -1.653621    -1.402794
O     3.708505    -2.504426    -0.670303
C     3.678740    -3.952270    -0.920535
C     4.245628    -4.255835    -2.301180
C     4.593128    -4.495139     0.168894
C     2.259633    -4.477835    -0.739128
O     2.279598    -1.940003    -2.372986
N    -1.615263    -0.716529     0.938171
C    -1.013976    -0.107909     1.993644
O     0.022267    -0.863333     2.405108
C     0.884957    -0.444209     3.519013
C     1.912799    -1.565999     3.577498
C     0.073430    -0.383052     4.806404
C     1.560724     0.880879     3.190389
O    -1.370621     0.956710     2.483551
H    -7.094192     1.145901    -0.250583
H    -6.606467     0.900407    -1.944402
H    -8.060566     0.100669    -1.312058
H    -5.515874    -2.663004    -1.520370
H    -7.093168    -2.103150    -2.108182
H    -5.612585    -1.303234    -2.665965
H    -7.821119    -1.735252     0.418193
H    -6.215625    -2.313258     0.906006
H    -6.788520    -0.712082     1.433207
H    -2.890747     0.862539     0.656552
H    -1.785899    -0.632771    -1.790036
H    -2.894768     0.755754    -1.848520
H     0.505596    -0.682361    -1.203396
H     0.838361     0.177271     0.315540
H     2.170256     0.800230    -2.362688
H     3.819844     4.858223    -1.494553
H     3.382683     5.911142    -0.136545
H     4.085306     4.311590     0.179129
H     1.460804     5.159016    -2.370984
H     0.076725     4.667399    -1.366276
H     0.996785     6.131816    -0.959073
H     1.322873     5.163386     1.381792
H     2.084843     3.576073     1.593237
H     0.446025     3.694773     0.909105
H     3.590391    -0.275687    -0.029892
H     3.595505    -3.875573    -3.090919
H     5.239501    -3.809807    -2.410993
H     4.343149    -5.339865    -2.418813
H     4.653217    -5.584538     0.090185
H     5.602426    -4.083718     0.068292
H     4.206515    -4.238871     1.160225
H     2.274688    -5.571498    -0.782230
H     1.591902    -4.107312    -1.518831
H     1.866194    -4.180032     0.238396
H    -1.202672    -1.570332     0.587640
H     2.458135    -1.637720     2.631212
H     2.630954    -1.366156     4.378182
H     1.428288    -2.526989     3.777069
H    -0.448029    -1.331093     4.974398
H     0.749908    -0.211097     5.649762
H    -0.659155     0.425607     4.776114
H     2.271062     1.125257     3.986900
H     0.832422     1.689217     3.112678
H     2.117258     0.809942     2.251788
79
CysSeCys_ay                                      Eopt  -4051.558739
O    -2.681095    -0.693860     1.032006
C    -2.635997    -0.921021    -0.160277
O    -2.915778    -2.072402    -0.759903
C    -3.341403    -3.273374    -0.011306
C    -3.390784    -4.336686    -1.097489
C    -2.321175    -3.640269     1.058010
C    -4.722510    -3.010704     0.571345
C    -2.170054     0.110204    -1.191380
C    -0.645287     0.116486    -1.232000
Se     0.066767    -1.702016    -1.226496
C     1.891196    -1.223007    -1.735837
C     2.585017    -0.249035    -0.785730
C     2.420365    -0.711986     0.664879
O     1.488067     0.010341     1.272697
C     1.038337    -0.270585     2.650148
C     0.498566    -1.690769     2.740060
C    -0.078771     0.743851     2.844263
C     2.187411    -0.011422     3.614034
O     3.061257    -1.625345     1.149691
N     3.977128    -0.169028    -1.162953
C     4.785553     0.767664    -0.589711
O     6.065575     0.526803    -0.913400
C     7.151289     1.396946    -0.434785
C     6.970071     2.806032    -0.984661
C     7.209140     1.365651     1.087367
C     8.389273     0.742895    -1.032460
O     4.369197     1.691943     0.097497
N    -2.632058     1.433699    -0.850504
C    -3.974781     1.662196    -0.761611
O    -4.202034     2.855056    -0.192705
C    -5.571194     3.342108     0.039491
C    -5.335823     4.687300     0.712046
C    -6.306336     2.393548     0.978197
C    -6.290711     3.524217    -1.290759
O    -4.819028     0.875647    -1.172014
H    -4.088053    -4.047047    -1.889726
H    -3.724993    -5.285807    -0.668644
H    -2.398656    -4.480594    -1.536728
H    -1.314358    -3.688709     0.634281
H    -2.325671    -2.925066     1.880459
H    -2.575369    -4.629347     1.452306
H    -5.092384    -3.925064     1.046086
H    -5.424547    -2.724321    -0.217864
H    -4.691046    -2.219119     1.323230
H    -2.570670    -0.179771    -2.165277
H    -0.289585     0.629648    -2.128068
H    -0.253611     0.616947    -0.343112
H     2.421935    -2.180306    -1.755337
H     1.879990    -0.804936    -2.745197
H     2.137734     0.742876    -0.876554
H    -0.232558    -1.868376     1.948909
H     1.294857    -2.433245     2.664508
H    -0.003037    -1.814640     3.705241
H     0.296342     1.760680     2.690739
H    -0.468575     0.668180     3.863902
H    -0.898018     0.552426     2.145509
H     1.819661    -0.108585     4.640583
H     2.575600     1.003815     3.483976
H     3.000740    -0.724868     3.467797
H     4.421474    -1.008921    -1.511964
H     6.092498     3.292598    -0.555715
H     6.867430     2.780037    -2.074465
H     7.855235     3.401664    -0.739557
H     8.104056     1.900118     1.421773
H     6.332787     1.841051     1.530984
H     7.274446     0.332989     1.445289
H     8.497283    -0.284541    -0.670917
H     8.329466     0.726830    -2.125272
H     9.279578     1.308347    -0.742121
H    -2.031292     2.005300    -0.269878
H    -4.783396     4.560383     1.648368
H    -4.767901     5.354582     0.056138
H    -6.297177     5.158154     0.937315
H    -6.492862     1.427754     0.505676
H    -7.267146     2.838980     1.255211
H    -5.725943     2.236801     1.893252
H    -5.701148     4.160159    -1.959231
H    -7.252512     4.015787    -1.112738
H    -6.473815     2.566092    -1.780060
79
CysSeCys_az                                      Eopt  -4051.558577
O    -1.334955    -3.845838     0.097175
C    -1.394760    -2.655657     0.337749
O    -0.761482    -2.010021     1.310750
C     0.216327    -2.671201     2.200489
C    -0.507992    -3.675271     3.084042
C     0.759711    -1.506742     3.014186
C     1.318056    -3.302239     1.362166
C    -2.225759    -1.669991    -0.477567
C    -1.352608    -0.558519    -1.045761
Se     0.056282    -1.278265    -2.195967
C     1.080687     0.386866    -2.219773
C     1.970873     0.475716    -0.991418
C     3.172605    -0.460619    -1.112031
O     3.615467    -0.804064     0.089981
C     4.866313    -1.571272     0.276186
C     4.733427    -2.946986    -0.363277
C     6.033943    -0.772126    -0.286005
C     4.963615    -1.680986     1.790101
O     3.659228    -0.783334    -2.179852
N     2.470026     1.818982    -0.778452
C     1.792534     2.673747     0.042008
O     2.252302     3.922979    -0.128453
C     1.737646     5.041782     0.676710
C     2.538826     6.224657     0.151198
C     0.251345     5.238397     0.405506
C     2.036321     4.801252     2.150880
O     0.917543     2.322855     0.823027
N    -3.273817    -1.106783     0.355689
C    -4.374090    -0.563965    -0.252813
O    -5.022857     0.227669     0.614234
C    -6.230827     0.967664     0.214877
C    -7.343277    -0.006716    -0.149485
C    -6.583347     1.736100     1.480775
C    -5.896015     1.928576    -0.919408
O    -4.704560    -0.802629    -1.406410
H     0.198711    -4.082786     3.813938
H    -1.322435    -3.189153     3.630614
H    -0.914305    -4.501880     2.497649
H     1.490249    -1.875688     3.739747
H     1.253721    -0.779151     2.363598
H    -0.046252    -1.003843     3.557646
H     0.966750    -4.188042     0.831110
H     2.138606    -3.594472     2.023822
H     1.701068    -2.578518     0.638304
H    -2.702366    -2.234955    -1.279614
H    -1.962638     0.124176    -1.640475
H    -0.877097    -0.005713    -0.232813
H     0.361283     1.208128    -2.236295
H     1.669114     0.404336    -3.139427
H     1.412003     0.202759    -0.094834
H     4.679925    -2.881445    -1.451077
H     3.841756    -3.460002     0.006808
H     5.609160    -3.545359    -0.092456
H     6.047908     0.235951     0.140689
H     5.986351    -0.699064    -1.374097
H     6.968855    -1.271576    -0.013139
H     4.092920    -2.203384     2.195895
H     5.022367    -0.688388     2.247327
H     5.863420    -2.241549     2.059657
H     3.046269     2.231343    -1.502187
H     2.355675     6.371302    -0.917905
H     2.242055     7.133943     0.682002
H     3.610670     6.066277     0.306294
H    -0.337984     4.402925     0.786866
H    -0.082939     6.156646     0.898848
H     0.070296     5.342926    -0.669274
H     1.779088     5.700823     2.719116
H     3.102593     4.599201     2.296101
H     1.458021     3.963407     2.544072
H    -2.977115    -0.660216     1.215823
H    -8.270330     0.552911    -0.309858
H    -7.107746    -0.559847    -1.060198
H    -7.510525    -0.717033     0.666777
H    -7.482668     2.334372     1.307884
H    -5.767997     2.408694     1.764975
H    -6.777807     1.048972     2.310251
H    -5.653992     1.394661    -1.839890
H    -5.048442     2.564225    -0.642859
H    -6.760020     2.573973    -1.106816
79
CysSeCys_b                                       Eopt  -4051.570668
O     3.404372     1.358597     0.008399
C     3.301704     0.452065     0.811414
O     4.115624    -0.586942     0.934174
C     5.216766    -0.856802    -0.014774
C     6.272091     0.231065     0.113080
C     5.738134    -2.199501     0.474257
C     4.658286    -0.977261    -1.426272
C     2.179416     0.365563     1.844376
C     1.775635    -1.082841     2.107448
Se     1.303213    -1.983879     0.433560
C    -0.638963    -2.113561     0.666621
C    -1.352670    -1.632642    -0.599082
C    -2.826788    -2.022012    -0.518499
O    -3.643362    -0.983211    -0.613059
C    -5.114688    -1.145947    -0.606912
C    -5.610321     0.286706    -0.729952
C    -5.564108    -1.757843     0.713009
C    -5.535121    -1.971424    -1.815153
O    -3.157088    -3.187239    -0.384564
N    -1.103153    -0.239320    -0.845634
C    -0.261191     0.144025    -1.840677
O     0.194423     1.387376    -1.578654
C     0.749347     2.242812    -2.639598
C     2.074990     1.680960    -3.132267
C     0.961847     3.565190    -1.916501
C    -0.277479     2.391624    -3.753762
O     0.022769    -0.532959    -2.820645
N     1.084260     1.175615     1.364122
C    -0.018042     1.372136     2.124901
O    -1.006699     1.879734     1.356816
C    -2.313368     2.253541     1.920721
C    -3.029577     2.842689     0.713529
C    -3.024992     1.002094     2.417164
C    -2.138142     3.304242     3.008314
O    -0.091977     1.126777     3.322741
H     6.596293     0.329698     1.153977
H     5.896549     1.194664    -0.236755
H     7.142266    -0.042983    -0.491782
H     4.945673    -2.953237     0.433841
H     6.566604    -2.526901    -0.160305
H     6.097903    -2.122947     1.505050
H     3.826794    -1.687978    -1.452056
H     4.315833    -0.016090    -1.810144
H     5.450181    -1.350675    -2.083072
H     2.568044     0.793618     2.779619
H     2.595610    -1.633966     2.567816
H     0.915599    -1.124389     2.777013
H    -0.916253    -1.497675     1.526313
H    -0.898802    -3.151402     0.875427
H    -0.963736    -2.183091    -1.462780
H    -5.292102     0.882015     0.129762
H    -5.227930     0.753248    -1.642892
H    -6.703572     0.290775    -0.769294
H    -5.245048    -2.796860     0.806752
H    -6.657087    -1.722324     0.762180
H    -5.167052    -1.183353     1.555511
H    -5.195344    -3.005420    -1.735422
H    -6.627555    -1.968607    -1.882812
H    -5.134857    -1.533094    -2.735060
H    -1.200685     0.408675    -0.069136
H     1.936636     0.723054    -3.635856
H     2.524059     2.390136    -3.835499
H     2.757202     1.549567    -2.288972
H     1.382953     4.299843    -2.609182
H     1.657052     3.437393    -1.081383
H     0.014223     3.952812    -1.530516
H    -1.233489     2.740674    -3.349826
H    -0.436120     1.448120    -4.280618
H     0.080654     3.132977    -4.474909
H     1.008873     1.343381     0.364537
H    -3.092143     2.109821    -0.095492
H    -4.044726     3.136329     0.995078
H    -2.500380     3.727291     0.346313
H    -4.037299     1.266802     2.738314
H    -2.497502     0.554801     3.261753
H    -3.105863     0.266894     1.611802
H    -1.538975     4.141719     2.636126
H    -3.123131     3.689285     3.290958
H    -1.657411     2.888881     3.895202
79
CysSeCys_c                                       Eopt  -4051.561337
O    -0.940701     0.350931     1.730520
C    -1.828314     0.067738     0.947044
O    -2.410216     0.884155     0.082113
C    -2.023315     2.302459    -0.039445
C    -2.363388     3.023198     1.257551
C    -0.549527     2.417176    -0.401889
C    -2.900660     2.793611    -1.180850
C    -2.382697    -1.358065     0.868988
C    -1.285813    -2.270335     0.334614
Se    -0.415451    -1.555603    -1.278842
C     1.393089    -2.117616    -0.803561
C     2.069911    -1.154734     0.166408
C     3.376812    -1.802222     0.631905
O     4.382473    -1.497714    -0.178468
C     5.743782    -2.036942     0.011898
C     6.511401    -1.415125    -1.145119
C     5.715407    -3.554376    -0.110201
C     6.298061    -1.562685     1.347953
O     3.420241    -2.544315     1.595739
N     2.250336     0.121564    -0.475164
C     2.854447     1.140410     0.190584
O     3.156871     2.129328    -0.667324
C     3.823044     3.356747    -0.211386
C     3.977960     4.150108    -1.501383
C     5.187413     3.020188     0.377770
C     2.930261     4.101697     0.772798
O     3.065826     1.131471     1.397676
N    -3.589791    -1.482009     0.087797
C    -4.732742    -0.894217     0.542980
O    -5.661477    -0.881417    -0.425864
C    -6.995720    -0.307437    -0.195824
C    -6.871820     1.177321     0.122523
C    -7.717388    -1.082487     0.899506
C    -7.682531    -0.512079    -1.538969
O    -4.868198    -0.476885     1.686529
H    -3.417364     2.874316     1.512631
H    -1.742898     2.671411     2.083863
H    -2.190322     4.095933     1.125245
H    -0.320252     1.808903    -1.281032
H    -0.328233     3.462365    -0.638235
H     0.087033     2.101600     0.424260
H    -2.671672     2.255623    -2.106162
H    -2.721313     3.859894    -1.347049
H    -3.959300     2.651741    -0.943723
H    -2.606722    -1.657063     1.897486
H    -0.502328    -2.361967     1.088975
H    -1.688210    -3.264262     0.129353
H     1.331658    -3.121880    -0.381006
H     1.949143    -2.168813    -1.744277
H     1.453783    -1.028611     1.061076
H     7.555969    -1.737767    -1.108030
H     6.482283    -0.322926    -1.086152
H     6.085408    -1.727233    -2.103854
H     6.744054    -3.928307    -0.120193
H     5.185719    -4.016030     0.724808
H     5.234730    -3.852643    -1.047534
H     7.350185    -1.856051     1.419066
H     5.757392    -2.003814     2.187093
H     6.241161    -0.472298     1.419873
H     2.311428     0.138360    -1.484740
H     4.591963     3.600836    -2.222174
H     3.000722     4.350031    -1.952004
H     4.464596     5.106622    -1.289158
H     5.731347     3.949550     0.574695
H     5.772450     2.425798    -0.331342
H     5.092705     2.465861     1.312752
H     1.949897     4.296196     0.327598
H     3.392045     5.063914     1.016514
H     2.795765     3.535282     1.695872
H    -3.497253    -1.581812    -0.915523
H    -7.872995     1.617028     0.174121
H    -6.369338     1.340459     1.077391
H    -6.313447     1.690650    -0.666553
H    -7.722015    -2.152961     0.669306
H    -7.247665    -0.929593     1.872447
H    -8.756082    -0.741122     0.954010
H    -8.699773    -0.111928    -1.496081
H    -7.138651     0.006525    -2.334728
H    -7.738646    -1.576606    -1.787400
79
CysSeCys_d                                       Eopt  -4051.561803
O     4.589939     0.956464     1.299489
C     4.502062     0.139601     0.403195
O     5.470624    -0.221849    -0.434751
C     6.802124     0.419905    -0.426299
C     6.652557     1.906685    -0.719061
C     7.519480    -0.285670    -1.567511
C     7.495291     0.148010     0.901744
C     3.216459    -0.588076     0.034074
C     2.703099    -0.007190    -1.299545
Se     0.888699    -0.604998    -1.733479
C    -0.046578     1.019424    -1.157228
C    -1.496888     0.653455    -0.885137
C    -2.288542     1.915508    -0.538785
O    -1.976577     2.316571     0.688186
C    -2.563448     3.532711     1.290281
C    -2.181423     4.750793     0.460681
C    -4.069938     3.355778     1.420915
C    -1.901573     3.577783     2.659063
O    -3.066674     2.453636    -1.301695
N    -2.047853    -0.022095    -2.035484
C    -3.279082    -0.615796    -2.038471
O    -3.730256    -0.780209    -0.788646
C    -5.023932    -1.425804    -0.518135
C    -5.096453    -1.404102     1.001315
C    -6.147295    -0.594303    -1.122910
C    -5.009743    -2.860266    -1.029808
O    -3.843325    -0.966424    -3.067528
N     2.248034    -0.496071     1.094374
C     1.435454    -1.568578     1.342752
O     0.305487    -1.148559     1.932823
C    -0.739859    -2.100000     2.336691
C    -1.815624    -1.182130     2.900277
C    -0.204439    -3.025452     3.421820
C    -1.255896    -2.867591     1.124291
O     1.734528    -2.730252     1.098329
H     7.647599     2.343667    -0.849095
H     6.148843     2.430475     0.095291
H     6.089412     2.058866    -1.645430
H     8.537239     0.105170    -1.657269
H     7.576382    -1.362863    -1.382682
H     6.998771    -0.117954    -2.515402
H     8.529040     0.502772     0.841044
H     7.514957    -0.926563     1.109962
H     6.999188     0.661868     1.726773
H     3.442331    -1.647894    -0.103979
H     2.675141     1.086088    -1.268952
H     3.356495    -0.311655    -2.118079
H     0.035544     1.774193    -1.944301
H     0.425160     1.393019    -0.249562
H    -1.535014    -0.016458    -0.024361
H    -1.097638     4.785608     0.310063
H    -2.677064     4.748047    -0.511564
H    -2.480135     5.654653     1.000822
H    -4.300175     2.440137     1.974518
H    -4.556383     3.314063     0.444989
H    -4.479549     4.204166     1.978155
H    -2.267086     4.446439     3.214393
H    -0.814577     3.660234     2.561264
H    -2.135602     2.675149     3.231683
H    -1.778779     0.341566    -2.941960
H    -4.285089    -1.993621     1.435098
H    -5.027558    -0.379235     1.378000
H    -6.049328    -1.831129     1.327458
H    -6.089703     0.439105    -0.766193
H    -7.109495    -1.011627    -0.809554
H    -6.103935    -0.597841    -2.213360
H    -4.139688    -3.395216    -0.635930
H    -5.912072    -3.371735    -0.679801
H    -4.987047    -2.897220    -2.120053
H     1.826491     0.411375     1.245605
H    -2.655420    -1.778883     3.266364
H    -1.419078    -0.593238     3.733361
H    -2.185804    -0.496659     2.133245
H     0.205890    -2.441999     4.252610
H    -1.024960    -3.638932     3.807753
H     0.571954    -3.686968     3.033294
H    -2.138402    -3.442393     1.422008
H    -1.550474    -2.185269     0.322869
H    -0.502271    -3.557429     0.742003
79
CysSeCys_e                                       Eopt  -4051.554143
O    -2.219078    -3.180234     1.020494
C    -1.452855    -2.376108     0.524717
O    -0.375423    -1.859513     1.097425
C     0.044663    -2.208343     2.467234
C     1.269342    -1.329975     2.671649
C     0.419859    -3.682507     2.516646
C    -1.054760    -1.842148     3.454617
C    -1.606392    -1.884863    -0.923250
C    -0.777449    -0.640425    -1.252441
Se     0.950469    -1.166119    -2.002859
C     1.773713     0.590143    -1.801328
C     2.298367     0.846994    -0.371841
C     3.673911     0.217626    -0.267240
O     3.564184    -1.070672     0.015995
C     4.674998    -2.025157    -0.167714
C     5.793127    -1.716251     0.816469
C     5.128158    -1.976068    -1.620305
C     4.015722    -3.358654     0.152295
O     4.703754     0.830675    -0.488015
N     2.407645     2.256819    -0.092430
C     1.300744     2.972392     0.239610
O     1.579957     4.286872     0.225021
C     0.560564     5.284200     0.583011
C     1.310916     6.599111     0.422563
C    -0.606946     5.210632    -0.393733
C     0.124670     5.087300     2.029530
O     0.222826     2.462609     0.524553
N    -3.001762    -1.715921    -1.255509
C    -3.764524    -0.820777    -0.577410
O    -5.041385    -0.891785    -0.987623
C    -6.084639    -0.053908    -0.378494
C    -5.786158     1.418843    -0.630135
C    -6.209817    -0.379372     1.104619
C    -7.337005    -0.482902    -1.130314
O    -3.312942    -0.062463     0.273522
H     2.029070    -1.544651     1.916395
H     1.694007    -1.517633     3.662369
H     0.997547    -0.271962     2.605210
H     0.845102    -3.910365     3.499168
H     1.174921    -3.907399     1.757251
H    -0.449913    -4.323191     2.358336
H    -1.357548    -0.799329     3.316535
H    -0.666589    -1.953392     4.472111
H    -1.929987    -2.483805     3.342394
H    -1.263248    -2.726198    -1.537646
H    -1.298605    -0.041778    -2.000977
H    -0.587696    -0.026297    -0.374355
H     2.577015     0.671001    -2.539204
H     1.005813     1.328124    -2.043191
H     1.624019     0.390923     0.354083
H     5.401175    -1.679477     1.837915
H     6.540781    -2.514387     0.767241
H     6.279836    -0.767022     0.586048
H     5.601514    -1.022398    -1.863046
H     4.276106    -2.133215    -2.289393
H     5.854408    -2.775908    -1.794358
H     3.660460    -3.375828     1.186764
H     4.741012    -4.166960     0.021074
H     3.165893    -3.536590    -0.513297
H     3.225596     2.746227    -0.432575
H     0.646954     7.433520     0.666705
H     2.175618     6.636077     1.092654
H     1.659191     6.722678    -0.607749
H    -1.283407     6.050597    -0.205968
H    -1.165023     4.279964    -0.279208
H    -0.246578     5.286360    -1.424940
H     0.995322     5.085525     2.693549
H    -0.526755     5.916610     2.323307
H    -0.422535     4.151732     2.157056
H    -3.458806    -2.409010    -1.829848
H    -4.898669     1.744637    -0.085294
H    -5.635716     1.599730    -1.699509
H    -6.640465     2.018396    -0.299766
H    -7.077113     0.147668     1.514980
H    -6.364059    -1.453923     1.247408
H    -5.320761    -0.070939     1.657274
H    -8.198975     0.079658    -0.759830
H    -7.530230    -1.550329    -0.984258
H    -7.230188    -0.288289    -2.202154
79
CysSeCys_f                                       Eopt  -4051.561038
O    -2.807835     1.823721    -0.271919
C    -2.177799     1.111755     0.485353
O    -1.149306     1.475134     1.243424
C    -0.568556     2.833718     1.176395
C    -1.603877     3.854634     1.627250
C     0.581454     2.750580     2.167699
C    -0.052664     3.096272    -0.231629
C    -2.468882    -0.380928     0.696200
C    -1.246561    -1.205143     0.321030
Se    -0.611914    -0.789992    -1.487794
C     1.080393    -1.741223    -1.305886
C     2.085557    -1.023151    -0.410996
C     3.332494    -1.906973    -0.304850
O     3.150188    -2.824253     0.639169
C     4.142485    -3.886844     0.906102
C     3.487453    -4.679222     2.027537
C     4.314413    -4.748279    -0.337499
C     5.449062    -3.260505     1.374086
O     4.309219    -1.783542    -1.017468
N     2.402665     0.274442    -0.940361
C     3.243126     1.092724    -0.249662
O     3.628144     2.115970    -1.027584
C     4.553026     3.146075    -0.533507
C     4.706331     4.061270    -1.740220
C     3.925204     3.896931     0.633434
C     5.888184     2.509260    -0.168425
O     3.560344     0.904551     0.919151
N    -3.627899    -0.801702    -0.044103
C    -4.876417    -0.521216     0.421368
O    -5.788917    -0.804691    -0.522245
C    -7.226520    -0.623918    -0.272436
C    -7.678444    -1.538746     0.859019
C    -7.526101     0.843654     0.006977
C    -7.850317    -1.056073    -1.592379
O    -5.106447    -0.106691     1.551014
H    -1.121840     4.833866     1.711783
H    -2.428135     3.932928     0.916510
H    -2.003850     3.585476     2.610251
H     1.314338     2.002901     1.851942
H     1.081857     3.720783     2.229609
H     0.212654     2.487212     3.164107
H    -0.869596     3.188421    -0.949360
H     0.515909     4.031275    -0.229645
H     0.612425     2.288133    -0.547866
H    -2.670509    -0.533101     1.761038
H    -0.440121    -0.975822     1.018398
H    -1.478182    -2.270955     0.378321
H     0.867986    -2.737981    -0.915655
H     1.471064    -1.839584    -2.323048
H     1.678412    -0.908535     0.596759
H     2.528949    -5.094213     1.700393
H     3.315827    -4.043760     2.901896
H     4.140505    -5.505887     2.322094
H     4.933947    -5.614724    -0.085547
H     3.343386    -5.113434    -0.687129
H     4.800967    -4.198301    -1.145024
H     5.270038    -2.590754     2.221240
H     5.935773    -2.700250     0.574204
H     6.124802    -4.055873     1.704165
H     2.363868     0.393890    -1.944537
H     5.381792     4.885527    -1.493133
H     5.123624     3.513579    -2.591075
H     3.738617     4.481076    -2.032399
H     2.944867     4.290424     0.348902
H     4.568144     4.741234     0.902203
H     3.810440     3.252365     1.505883
H     5.793899     1.855144     0.700064
H     6.276446     1.928361    -1.011400
H     6.609879     3.298803     0.064070
H    -3.530176    -0.955749    -1.039873
H    -8.769855    -1.500917     0.935425
H    -7.250790    -1.232680     1.815184
H    -7.386947    -2.573688     0.651939
H    -7.127417     1.473554    -0.794972
H    -8.610790     0.986231     0.045750
H    -7.097418     1.165252     0.957591
H    -7.494326    -0.426122    -2.413651
H    -7.601409    -2.098336    -1.815559
H    -8.938733    -0.964709    -1.531726
79
CysSeCys_g                                       Eopt  -4051.566623
O     4.993713    -0.479351    -0.707453
C     3.949443    -0.699333    -0.119762
O     3.568976    -0.171769     1.031919
C     4.340540     0.892339     1.708880
C     5.681916     0.338944     2.166217
C     3.450490     1.232889     2.894401
C     4.478655     2.085114     0.772487
C     2.902429    -1.642310    -0.699215
C     2.549667    -1.185432    -2.116292
Se     1.744562     0.601415    -2.171770
C    -0.143047     0.120757    -2.301861
C    -0.861361     0.025587    -0.956252
C    -0.364226     1.117569    -0.011316
O    -0.813853     2.302996    -0.399085
C    -0.520169     3.545311     0.337722
C    -1.143783     3.459132     1.723488
C    -1.208292     4.604245    -0.509849
C     0.982560     3.781020     0.387036
O     0.375339     0.893727     0.930001
N    -2.283941     0.106122    -1.212076
C    -3.168352     0.210521    -0.186769
O    -4.406688     0.417548    -0.662438
C    -5.557212     0.534115     0.245086
C    -6.717532     0.752746    -0.715869
C    -5.738748    -0.763995     1.022052
C    -5.380144     1.741620     1.157457
O    -2.849668     0.111517     0.992054
N     1.749070    -1.778964     0.153296
C     0.954668    -2.871809     0.035147
O    -0.113308    -2.753336     0.845331
C    -1.215789    -3.724629     0.801946
C    -1.857314    -3.706607    -0.580251
C    -2.179174    -3.178276     1.845854
C    -0.719340    -5.108921     1.200159
O     1.201743    -3.827289    -0.694175
H     6.322751     0.090914     1.318107
H     6.187567     1.094402     2.776217
H     5.537927    -0.555572     2.780690
H     3.324555     0.361964     3.545393
H     2.464885     1.556768     2.549538
H     3.906232     2.039152     3.476468
H     3.502600     2.355270     0.361620
H     4.862957     2.938624     1.339606
H     5.165109     1.875847    -0.049552
H     3.381616    -2.625047    -0.783294
H     3.450772    -1.143298    -2.731372
H     1.846596    -1.882272    -2.576273
H    -0.232541    -0.817226    -2.854524
H    -0.583407     0.927234    -2.895741
H    -0.633648    -0.919488    -0.464258
H    -0.685323     2.666511     2.317771
H    -2.218829     3.271341     1.648776
H    -0.995676     4.412283     2.240968
H    -2.279287     4.395581    -0.594753
H    -0.774541     4.636451    -1.514344
H    -1.081266     5.586473    -0.045314
H     1.419821     3.695234    -0.612506
H     1.471514     3.069800     1.052172
H     1.169244     4.793637     0.758503
H    -2.594128     0.396110    -2.130328
H    -6.817615    -0.094698    -1.401357
H    -7.648856     0.853947    -0.151071
H    -6.566917     1.664010    -1.303298
H    -6.678957    -0.718400     1.580893
H    -4.921298    -0.924608     1.726614
H    -5.790167    -1.615633     0.335826
H    -4.567844     1.587695     1.869288
H    -6.307707     1.908686     1.714327
H    -5.170603     2.638317     0.565161
H     1.389627    -0.951795     0.626603
H    -1.164546    -4.063181    -1.345269
H    -2.736139    -4.359304    -0.576653
H    -2.186448    -2.694738    -0.837389
H    -2.471467    -2.154209     1.597893
H    -1.715192    -3.181927     2.837713
H    -3.075661    -3.804698     1.881198
H    -0.179451    -5.058718     2.151550
H    -0.061588    -5.534188     0.441040
H    -1.581018    -5.771381     1.332768
79
CysSeCys_h                                       Eopt  -4051.563340
O    -4.558928    -0.905965     1.026314
C    -3.450849    -1.169099     0.605729
O    -2.540086    -1.930743     1.204507
C    -2.762799    -2.530493     2.534900
C    -2.944729    -1.419818     3.560187
C    -3.947075    -3.485754     2.483078
C    -1.466424    -3.288629     2.779184
C    -2.912703    -0.676198    -0.745291
C    -1.435855    -0.296700    -0.612054
Se    -0.779580     0.611890    -2.195731
C     0.745063     1.510950    -1.369649
C     1.665141     0.595002    -0.567682
C     2.017372    -0.650263    -1.390221
O     1.388112    -1.717086    -0.910957
C     1.394799    -3.022349    -1.599037
C     2.816780    -3.560007    -1.683708
C     0.733301    -2.872882    -2.961218
C     0.543974    -3.886589    -0.679874
O     2.768611    -0.621609    -2.346965
N     2.851337     1.341390    -0.209463
C     3.780200     0.778793     0.617745
O     4.896293     1.523909     0.625764
C     6.063690     1.141640     1.436204
C     7.061900     2.247777     1.124065
C     5.697643     1.150029     2.914945
C     6.595927    -0.208620     0.972722
O     3.582522    -0.244362     1.260394
N    -3.766225     0.338308    -1.314293
C    -3.921929     1.604361    -0.840462
O    -3.092765     1.827926     0.186669
C    -2.813435     3.173450     0.696549
C    -2.349903     4.082602    -0.434311
C    -4.042569     3.714796     1.412254
C    -1.673648     2.913113     1.672351
O    -4.713384     2.408922    -1.321011
H    -2.980866    -1.861172     4.561110
H    -3.869472    -0.864937     3.392306
H    -2.099620    -0.725208     3.522748
H    -3.998656    -4.036756     3.427519
H    -4.889065    -2.954212     2.338616
H    -3.817622    -4.210676     1.672868
H    -1.497034    -3.756506     3.767515
H    -0.608553    -2.610369     2.741323
H    -1.328031    -4.072245     2.028536
H    -2.975969    -1.531337    -1.428038
H    -0.852341    -1.201103    -0.468900
H    -1.259697     0.377575     0.223326
H     1.284122     1.959619    -2.209727
H     0.377242     2.311025    -0.724641
H     1.159560     0.270953     0.343877
H     3.428101    -2.977306    -2.374315
H     2.782642    -4.596618    -2.033866
H     3.287434    -3.548514    -0.695446
H     0.688205    -3.855437    -3.441728
H     1.293134    -2.195039    -3.608664
H    -0.287017    -2.494706    -2.850178
H     0.994795    -3.955861     0.314623
H    -0.463568    -3.472917    -0.580890
H     0.463570    -4.894943    -1.096596
H     3.188742     2.029491    -0.870899
H     7.292901     2.270535     0.054449
H     6.663742     3.223763     1.418925
H     7.989888     2.070723     1.675606
H     4.992669     0.352871     3.156516
H     5.257610     2.113132     3.193626
H     6.606156     1.005742     3.508374
H     5.894752    -1.013861     1.198256
H     6.787013    -0.193334    -0.105260
H     7.541479    -0.414871     1.484301
H    -4.468774     0.042051    -1.975802
H    -1.511778     3.628702    -0.971779
H    -2.011838     5.033038    -0.009736
H    -3.156178     4.283903    -1.141802
H    -3.790105     4.660115     1.903589
H    -4.859871     3.891427     0.710095
H    -4.378101     3.008552     2.178512
H    -0.841383     2.434443     1.147978
H    -1.998680     2.254156     2.483455
H    -1.325833     3.855333     2.105215
79
CysSeCys_i                                       Eopt  -4051.561090
O     2.292217    -1.235974     2.084650
C     1.858811    -1.519504     0.985527
O     1.973332    -2.695772     0.378309
C     2.633349    -3.853487     1.016372
C     1.884281    -4.231959     2.286625
C     2.490103    -4.937378    -0.041862
C     4.099860    -3.533756     1.268675
C     1.025443    -0.547926     0.137700
C     1.039540    -0.876210    -1.352423
Se    -0.140358     0.293782    -2.364359
C    -1.828024    -0.599342    -1.912626
C    -2.820960     0.356105    -1.238769
C    -4.114847    -0.415330    -1.000460
O    -4.060024    -1.073360     0.152723
C    -5.151178    -1.957169     0.615682
C    -4.627747    -2.459263     1.952804
C    -6.423174    -1.141340     0.800428
C    -5.323777    -3.106724    -0.367093
O    -5.023706    -0.444102    -1.808484
N    -2.297284     0.928320    -0.026206
C    -1.905539     2.226596     0.038005
O    -1.143709     2.406583     1.140315
C    -0.899284     3.756179     1.685941
C    -0.031969     4.558396     0.725852
C    -0.145828     3.456495     2.974082
C    -2.230879     4.431239     1.982410
O    -2.211888     3.091892    -0.770308
N     1.359291     0.818564     0.447005
C     2.573291     1.387190     0.245697
O     3.413036     0.518108    -0.340178
C     4.782138     0.891913    -0.710418
C     5.297890    -0.371778    -1.384742
C     5.585321     1.203972     0.545050
C     4.760873     2.051039    -1.699004
O     2.838956     2.543775     0.559029
H     1.995482    -3.471696     3.061587
H     2.285052    -5.177078     2.666313
H     0.819614    -4.373977     2.074455
H     2.985466    -4.639186    -0.971043
H     1.434692    -5.135821    -0.253287
H     2.951977    -5.862295     0.315802
H     4.217978    -2.748292     2.016812
H     4.602204    -4.437556     1.627903
H     4.586195    -3.219008     0.340617
H    -0.001924    -0.691146     0.490382
H     0.713071    -1.901670    -1.520748
H     2.032728    -0.747804    -1.781734
H    -2.263460    -1.011088    -2.825383
H    -1.573196    -1.426168    -1.243465
H    -3.057420     1.180940    -1.912770
H    -4.458629    -1.625117     2.640822
H    -5.360340    -3.136264     2.401637
H    -3.687485    -3.003681     1.820883
H    -7.180808    -1.770732     1.277775
H    -6.817211    -0.787419    -0.153733
H    -6.234376    -0.281414     1.450992
H    -5.712438    -2.761509    -1.326672
H    -4.369021    -3.617033    -0.529816
H    -6.029599    -3.829589     0.053884
H    -1.988682     0.306041     0.707788
H     0.885871     4.008897     0.494828
H     0.246330     5.502785     1.205519
H    -0.566299     4.778049    -0.199627
H     0.095404     4.393753     3.483883
H     0.790105     2.929983     2.763322
H    -0.753892     2.841512     3.644800
H    -2.778786     4.658089     1.065615
H    -2.850688     3.794141     2.621875
H    -2.044007     5.369673     2.513755
H     0.663187     1.403267     0.892074
H     6.334464    -0.224134    -1.701572
H     5.261281    -1.219798    -0.694907
H     4.695014    -0.609259    -2.266844
H     6.635355     1.353742     0.274158
H     5.218208     2.107560     1.035231
H     5.528284     0.367939     1.249442
H     4.399140     2.968577    -1.232712
H     4.120941     1.808978    -2.553860
H     5.776466     2.221077    -2.070508
79
CysSeCys_j                                       Eopt  -4051.570876
O     0.216783    -2.052842     2.494685
C     0.255190    -1.078394     1.767642
O    -0.312080     0.099743     2.000322
C    -1.181329     0.332368     3.183689
C    -0.378027     0.125801     4.458642
C    -2.395002    -0.578467     3.079036
C    -1.579209     1.790992     3.019777
C     0.997422    -1.107710     0.437561
C     0.353897    -2.183041    -0.432789
Se    -1.553554    -1.833221    -0.702292
C    -1.431607    -0.409739    -2.048193
C    -1.941864     0.920728    -1.492092
C    -3.296609     0.758863    -0.802922
O    -4.015295    -0.159825    -1.440648
C    -5.349526    -0.595508    -0.980341
C    -6.329799     0.556701    -1.140980
C    -5.270970    -1.104372     0.452883
C    -5.666393    -1.733763    -1.938623
O    -3.643626     1.393448     0.172499
N    -1.017567     1.531343    -0.574968
C     0.003087     2.305283    -1.032149
O     0.917299     2.451686    -0.058636
C     2.099273     3.306911    -0.221937
C     2.856184     3.063568     1.077113
C     1.656759     4.759212    -0.336214
C     2.934626     2.852206    -1.412132
O     0.055078     2.792307    -2.155842
N     2.388353    -1.397435     0.727120
C     3.346188    -1.157729    -0.209089
O     4.526884    -1.642932     0.206694
C     5.753642    -1.427220    -0.576645
C     6.030818     0.065435    -0.707675
C     6.817767    -2.096828     0.281689
C     5.638972    -2.120701    -1.928218
O     3.136078    -0.562245    -1.259044
H    -0.984765     0.451024     5.309719
H    -0.108505    -0.921167     4.603066
H     0.533287     0.732207     4.438960
H    -3.117705    -0.293666     3.850090
H    -2.126720    -1.626813     3.223439
H    -2.868254    -0.461045     2.101302
H    -2.207531     2.089812     3.863910
H    -0.693774     2.433366     3.002968
H    -2.148011     1.939822     2.097749
H     0.943043    -0.135055    -0.049459
H     0.401000    -3.151045     0.073490
H     0.848572    -2.250267    -1.402899
H    -0.385330    -0.322156    -2.347765
H    -2.014261    -0.724461    -2.914691
H    -2.088468     1.614474    -2.329780
H    -6.318596     0.928645    -2.170403
H    -7.340436     0.201524    -0.916103
H    -6.092865     1.378465    -0.461998
H    -5.075679    -0.295808     1.157836
H    -6.229423    -1.566789     0.709197
H    -4.488666    -1.862586     0.552725
H    -6.653615    -2.144565    -1.708068
H    -5.670173    -1.378931    -2.973878
H    -4.924118    -2.532322    -1.842751
H    -0.891421     1.095207     0.333693
H     3.766820     3.669549     1.093358
H     2.241481     3.334446     1.941144
H     3.137914     2.009224     1.163757
H     1.089262     4.926943    -1.254462
H     1.038303     5.040968     0.522301
H     2.538890     5.407453    -0.351082
H     2.444685     3.085172    -2.358664
H     3.901790     3.364727    -1.380945
H     3.110299     1.774081    -1.357696
H     2.594144    -2.068027     1.457392
H     6.019398     0.543901     0.277068
H     5.295879     0.554841    -1.348185
H     7.024529     0.206897    -1.144488
H     7.792560    -2.007743    -0.206640
H     6.593502    -3.159472     0.417781
H     6.877852    -1.621272     1.265709
H     6.605273    -2.067987    -2.440005
H     4.884732    -1.645384    -2.557411
H     5.380523    -3.176309    -1.794853
79
CysSeCys_k                                       Eopt  -4051.568576
O     1.757416    -3.544258     0.506533
C     1.241319    -2.552187     0.986485
O     0.060079    -2.481060     1.582139
C    -0.878674    -3.623541     1.621862
C    -1.211106    -4.066230     0.203478
C    -0.280331    -4.740437     2.464205
C    -2.099088    -3.017521     2.297747
C     1.890800    -1.172267     0.967506
C     0.923965    -0.155600     0.375081
Se     0.448848    -0.707487    -1.440616
C    -1.487891    -0.483806    -1.264215
C    -1.943134     0.930652    -1.632264
C    -3.441906     1.164606    -1.391878
O    -4.080278     0.008113    -1.252164
C    -5.538905    -0.070772    -1.041513
C    -5.901926     0.629211     0.260878
C    -6.267140     0.509573    -2.246099
C    -5.775859    -1.570140    -0.935034
O    -3.948726     2.268620    -1.397225
N    -1.177659     1.978962    -1.004067
C    -1.205097     2.161882     0.339029
O    -0.282891     3.069787     0.698279
C    -0.120957     3.484246     2.098003
C     0.283622     2.295712     2.961413
C    -1.398192     4.153136     2.589206
C     1.017290     4.492042     2.017773
O    -1.977708     1.570571     1.086113
N     3.111355    -1.266498     0.203332
C     3.947510    -0.207400     0.068037
O     4.898749    -0.487148    -0.840535
C     5.896216     0.520100    -1.229041
C     6.716329    -0.213542    -2.281343
C     5.198575     1.729929    -1.839453
C     6.765479     0.887654    -0.032917
O     3.835146     0.837680     0.700244
H    -2.009616    -4.813322     0.250911
H    -0.348142    -4.512976    -0.292972
H    -1.567711    -3.220715    -0.391124
H     0.008015    -4.362832     3.450380
H     0.593249    -5.182638     1.981627
H    -1.033279    -5.522434     2.604720
H    -2.482684    -2.175468     1.713727
H    -1.851170    -2.664381     3.303446
H    -2.886271    -3.772626     2.378843
H     2.112646    -0.882877     2.003408
H     1.383188     0.829961     0.346374
H     0.003432    -0.126988     0.955148
H    -1.744842    -0.745556    -0.237487
H    -1.948631    -1.214518    -1.929576
H    -1.804065     1.061795    -2.711356
H    -5.734823     1.705814     0.197974
H    -6.960415     0.451757     0.475945
H    -5.311560     0.224617     1.088870
H    -5.915489     0.037361    -3.169172
H    -7.337789     0.305311    -2.145090
H    -6.124563     1.588875    -2.320823
H    -5.207870    -1.992652    -0.100561
H    -6.839171    -1.762387    -0.764395
H    -5.475127    -2.076798    -1.857434
H    -0.442447     2.424106    -1.533246
H     1.190815     1.827207     2.570043
H     0.494926     2.651358     3.975021
H    -0.510698     1.549516     3.012855
H    -1.219504     4.587100     3.578138
H    -1.690960     4.960163     1.909614
H    -2.218909     3.437455     2.665249
H     0.743814     5.336586     1.377365
H     1.920199     4.022649     1.614824
H     1.241338     4.873423     3.018288
H     3.241261    -2.085496    -0.376856
H     7.507321     0.443345    -2.655012
H     7.181027    -1.108345    -1.855326
H     6.086202    -0.512704    -3.124810
H     5.953383     2.410330    -2.246574
H     4.608139     2.268292    -1.096107
H     4.542387     1.417978    -2.658604
H     6.194879     1.427492     0.724442
H     7.589582     1.523991    -0.371236
H     7.193563    -0.013731     0.417902
79
CysSeCys_l                                       Eopt  -4051.553488
O     3.179729     0.818395     1.866778
C     2.595410     1.053019     0.826457
O     2.410855     2.247841     0.278200
C     2.962977     3.477100     0.895193
C     2.541110     4.563676    -0.081799
C     4.481050     3.373177     0.960123
C     2.329950     3.697161     2.262142
C     1.950540    -0.045845    -0.028075
C     0.500727    -0.231331     0.399153
Se    -0.224022    -1.814013    -0.498572
C    -2.080320    -1.677612     0.097352
C    -3.007787    -1.182498    -1.011053
C    -4.487522    -1.142909    -0.601180
O    -4.695972    -1.894810     0.473993
C    -6.038739    -2.102015     1.049760
C    -6.928857    -2.806569     0.035087
C    -6.609967    -0.767652     1.509001
C    -5.748914    -3.006722     2.238744
O    -5.335819    -0.553328    -1.240202
N    -2.616918     0.091096    -1.562470
C    -2.648561     1.205836    -0.789452
O    -2.055736     2.230308    -1.423936
C    -1.979786     3.561492    -0.805274
C    -1.199684     3.484679     0.500918
C    -3.382225     4.125356    -0.617706
C    -1.208412     4.365155    -1.842947
O    -3.168014     1.240337     0.321176
N     2.674989    -1.286868     0.108664
C     3.962919    -1.350415    -0.341045
O     4.563372    -2.445488     0.145968
C     5.943765    -2.791453    -0.228530
C     6.898019    -1.699849     0.239515
C     6.027719    -3.039009    -1.729238
C     6.184285    -4.081139     0.543512
O     4.455391    -0.523187    -1.097661
H     2.916452     5.530653     0.265712
H     2.951922     4.369746    -1.077443
H     1.452522     4.621470    -0.155482
H     4.886157     4.339664     1.276225
H     4.890674     3.137773    -0.027316
H     4.805282     2.611752     1.671039
H     2.632514     4.680437     2.636140
H     1.238826     3.682174     2.187424
H     2.649827     2.939886     2.979854
H     1.987000     0.265380    -1.074871
H     0.420082    -0.389537     1.478043
H    -0.082953     0.644499     0.119331
H    -2.371733    -2.678750     0.413150
H    -2.098145    -1.022357     0.969953
H    -2.969102    -1.900797    -1.838464
H    -6.445296    -3.719067    -0.328453
H    -7.158616    -2.161623    -0.814854
H    -7.867678    -3.088816     0.522083
H    -7.539643    -0.949939     2.057386
H    -6.826267    -0.111689     0.664181
H    -5.908887    -0.263430     2.181437
H    -5.065386    -2.517413     2.939523
H    -5.300075    -3.948911     1.909002
H    -6.681519    -3.232547     2.764252
H    -2.060021     0.104285    -2.404382
H    -1.019808     4.499336     0.869367
H    -1.746984     2.927571     1.262539
H    -0.231282     3.005359     0.335460
H    -3.308654     5.163561    -0.278234
H    -3.944319     3.555202     0.124118
H    -3.928893     4.113836    -1.566322
H    -1.081978     5.393739    -1.492898
H    -1.747956     4.386074    -2.795138
H    -0.218129     3.930824    -2.009940
H     2.450096    -1.866789     0.907998
H     7.928298    -2.035133     0.083240
H     6.760288    -1.506131     1.308290
H     6.745157    -0.771027    -0.312374
H     5.286913    -3.785048    -2.034949
H     7.022306    -3.426000    -1.972787
H     5.862895    -2.120557    -2.295287
H     7.196527    -4.444845     0.344094
H     6.081881    -3.912656     1.620153
H     5.471299    -4.853649     0.238824
79
CysSeCys_m                                       Eopt  -4051.557836
O     2.187740     0.804325     1.211967
C     1.858344    -0.238564     0.680248
O     1.023534    -1.146749     1.182085
C     0.307453    -0.922036     2.452539
C    -0.475235     0.382797     2.372449
C     1.307832    -0.943620     3.599056
C    -0.632327    -2.116009     2.529908
C     2.411680    -0.707460    -0.669007
C     1.300970    -1.118733    -1.623085
Se    -0.039942     0.318543    -1.745757
C    -1.563625    -0.845075    -1.334086
C    -2.891591    -0.086806    -1.390149
C    -3.999003    -1.126996    -1.278873
O    -4.381079    -1.282318    -0.017233
C    -5.381432    -2.293818     0.391886
C    -6.712222    -1.995436    -0.283598
C    -4.851302    -3.683847     0.070101
C    -5.472414    -2.080261     1.894992
O    -4.403177    -1.751993    -2.240791
N    -2.995462     0.932253    -0.370042
C    -2.443621     2.159698    -0.595034
O    -2.302666     2.815533     0.564575
C    -1.546771     4.075725     0.638005
C    -2.293081     5.173249    -0.108031
C    -0.134527     3.859107     0.108183
C    -1.521007     4.358260     2.133438
O    -2.156304     2.583419    -1.709004
N     3.333095    -1.813643    -0.485297
C     4.675972    -1.710891    -0.272024
O     5.099090    -0.450983    -0.436273
C     6.514144    -0.084176    -0.281579
C     7.358956    -0.814734    -1.317125
C     6.498438     1.412578    -0.560215
C     6.967394    -0.360941     1.145932
O     5.374751    -2.678967     0.009938
H    -1.239660     0.393871     3.155408
H     0.172727     1.249774     2.500226
H    -0.969971     0.462938     1.402489
H     2.014669    -0.114934     3.523519
H     1.862380    -1.887522     3.608040
H     0.768286    -0.853771     4.547385
H    -1.172625    -2.094039     3.480763
H    -0.071123    -3.053603     2.470190
H    -1.365983    -2.094320     1.718690
H     2.970412     0.133402    -1.079223
H     1.710488    -1.323191    -2.614081
H     0.780306    -2.010169    -1.263492
H    -1.563242    -1.653260    -2.069021
H    -1.399567    -1.263998    -0.338853
H    -3.001872     0.397371    -2.362604
H    -7.476704    -2.656751     0.136224
H    -7.014158    -0.960643    -0.093073
H    -6.663585    -2.161331    -1.360990
H    -3.860712    -3.826989     0.513361
H    -4.789232    -3.852669    -1.006402
H    -5.528552    -4.428422     0.499994
H    -4.501204    -2.248951     2.370116
H    -5.804215    -1.062496     2.122488
H    -6.193770    -2.783692     2.320751
H    -3.038985     0.617521     0.590455
H    -2.326976     4.970800    -1.179920
H    -3.316223     5.265316     0.271003
H    -1.782233     6.128225     0.052661
H     0.318490     2.981691     0.579628
H    -0.127947     3.718401    -0.973858
H     0.474721     4.735474     0.351387
H    -0.993682     5.298244     2.320458
H    -1.004730     3.556142     2.669328
H    -2.538326     4.446767     2.527597
H     2.940492    -2.723269    -0.279242
H     6.959537    -0.646035    -2.322573
H     7.390594    -1.887846    -1.121475
H     8.380503    -0.422534    -1.285689
H     6.137873     1.614021    -1.573846
H     7.511702     1.814103    -0.466599
H     5.851253     1.931955     0.153277
H     6.989167    -1.431467     1.356741
H     6.298488     0.130612     1.859902
H     7.974499     0.044346     1.286295
79
CysSeCys_n                                       Eopt  -4051.556868
O    -1.789050    -3.185380    -0.082288
C    -1.933717    -1.977591    -0.034330
O    -2.359348    -1.275392     1.008178
C    -2.686310    -1.927140     2.294561
C    -1.431316    -2.585990     2.852014
C    -3.117870    -0.760438     3.168890
C    -3.835356    -2.905821     2.095357
C    -1.523977    -1.066477    -1.192991
C    -0.134025    -0.496005    -0.913419
Se     1.098966    -1.830929    -0.181000
C     2.765485    -1.078191    -0.870902
C     3.269826     0.140258    -0.090600
C     4.641444     0.519294    -0.646179
O     5.564456    -0.310099    -0.170614
C     6.969729    -0.275092    -0.633243
C     7.597798     1.060707    -0.260276
C     7.019578    -0.553737    -2.129219
C     7.605278    -1.412623     0.151746
O     4.819804     1.422568    -1.440713
N     2.363148     1.250395    -0.182513
C     1.626379     1.675489     0.877745
O     0.693265     2.542420     0.441252
C    -0.260822     3.178476     1.359424
C    -1.122264     4.006913     0.416464
C    -1.102638     2.118451     2.055907
C     0.484695     4.071318     2.342184
O     1.799137     1.321283     2.037379
N    -2.423276     0.048440    -1.393317
C    -3.756971    -0.183619    -1.555346
O    -4.437751     0.967473    -1.449454
C    -5.903791     1.003785    -1.566952
C    -6.216935     2.477989    -1.352053
C    -6.533348     0.155322    -0.469297
C    -6.324095     0.560992    -2.962332
O    -4.225578    -1.292801    -1.778872
H    -1.642804    -2.955544     3.860490
H    -0.616259    -1.858216     2.916833
H    -1.106853    -3.424143     2.233044
H    -3.964967    -0.232872     2.719983
H    -3.423084    -1.135359     4.150228
H    -2.295552    -0.054808     3.308374
H    -4.166271    -3.265658     3.074749
H    -3.535473    -3.763922     1.492229
H    -4.680799    -2.406991     1.611430
H    -1.502004    -1.700086    -2.082850
H     0.309906    -0.101538    -1.829632
H    -0.229607     0.310768    -0.188059
H     3.488035    -1.895316    -0.807611
H     2.610073    -0.829026    -1.925368
H     3.373457    -0.118503     0.965305
H     7.163253     1.883259    -0.830743
H     7.468230     1.258796     0.808547
H     8.670962     1.018504    -0.471782
H     6.496177    -1.486603    -2.362093
H     8.065066    -0.664182    -2.433744
H     6.575180     0.258688    -2.706839
H     7.525518    -1.232710     1.228328
H     7.119360    -2.364574    -0.083567
H     8.664797    -1.489895    -0.109221
H     2.081064     1.560949    -1.102381
H    -0.513607     4.738085    -0.124728
H    -1.883865     4.544233     0.989108
H    -1.626314     3.362446    -0.311088
H    -0.498355     1.514882     2.734399
H    -1.579063     1.460946     1.322921
H    -1.892760     2.611295     2.631206
H     1.122628     4.781044     1.805373
H     1.101783     3.482572     3.023606
H    -0.240260     4.641282     2.932019
H    -2.164554     0.938567    -0.986146
H    -5.728110     3.093032    -2.114114
H    -7.297126     2.637576    -1.417983
H    -5.877246     2.805923    -0.364587
H    -6.149800     0.455276     0.511198
H    -6.332611    -0.906537    -0.619878
H    -7.616832     0.311006    -0.474687
H    -5.805704     1.153677    -3.723129
H    -6.109139    -0.496353    -3.126517
H    -7.400581     0.721548    -3.079676
79
CysSeCys_o                                       Eopt  -4051.562364
O    -2.811795    -2.839136     1.289417
C    -1.954525    -2.833897     0.431716
O    -0.644057    -2.953914     0.627953
C    -0.030721    -2.844996     1.962030
C     1.456232    -2.872338     1.642856
C    -0.430352    -4.038138     2.817347
C    -0.417395    -1.511740     2.589625
C    -2.224657    -2.792932    -1.074915
C    -1.131071    -2.096614    -1.890968
Se    -0.603788    -0.304881    -1.253388
C     1.328175    -0.540487    -1.506705
C     1.989795     0.430622    -0.533199
C     3.510013     0.333244    -0.634373
O     3.898819    -0.866489    -0.213868
C     5.308791    -1.305244    -0.249970
C     6.150737    -0.405554     0.644242
C     5.795436    -1.325163    -1.692155
C     5.230605    -2.714600     0.318048
O     4.226798     1.221565    -1.052233
N     1.530476     1.771263    -0.762836
C     0.988466     2.528388     0.225839
O     0.666573     3.738598    -0.262167
C     0.183628     4.812378     0.617754
C     1.241072     5.133347     1.666653
C     0.009190     5.978082    -0.345487
C    -1.150793     4.421038     1.237007
O     0.815393     2.138386     1.374459
N    -3.568184    -2.363153    -1.397004
C    -4.117496    -1.137270    -1.163848
O    -3.389233    -0.438680    -0.287623
C    -3.845232     0.850678     0.252717
C    -2.842421     1.125688     1.364062
C    -5.245265     0.723014     0.841529
C    -3.764743     1.904030    -0.843171
O    -5.162094    -0.771691    -1.694280
H     1.729113    -3.804997     1.139442
H     2.036587    -2.789738     2.566007
H     1.714440    -2.036667     0.991105
H     0.131560    -4.009163     3.756558
H    -1.497038    -4.023416     3.048755
H    -0.189550    -4.975024     2.304243
H    -0.231339    -0.693873     1.887527
H    -1.468604    -1.496352     2.881347
H     0.194234    -1.349681     3.482795
H    -2.187161    -3.847250    -1.379920
H    -0.223738    -2.701218    -1.869310
H    -1.469701    -2.021481    -2.926404
H     1.594672    -1.570338    -1.266624
H     1.611558    -0.322144    -2.540082
H     1.695434     0.163973     0.486405
H     7.156070    -0.830368     0.727856
H     6.232640     0.603933     0.237964
H     5.718212    -0.352795     1.648536
H     5.126976    -1.930651    -2.312607
H     6.792799    -1.774831    -1.724440
H     5.856377    -0.318520    -2.109880
H     4.840544    -2.698870     1.340132
H     4.580387    -3.344294    -0.296819
H     6.230156    -3.158782     0.334508
H     1.676475     2.194251    -1.669279
H     1.364078     4.309418     2.372132
H     2.203490     5.339894     1.187019
H     0.937084     6.026223     2.222111
H    -0.716311     5.729168    -1.126345
H     0.961702     6.235139    -0.819539
H    -0.354796     6.853991     0.199564
H    -1.866317     4.144112     0.457234
H    -1.034958     3.584043     1.925809
H    -1.556219     5.277399     1.785538
H    -4.030180    -2.874919    -2.135592
H    -1.824255     1.184510     0.973710
H    -2.883130     0.333214     2.115633
H    -3.089292     2.075600     1.845480
H    -5.289813    -0.122052     1.536363
H    -5.471399     1.635356     1.402728
H    -6.002882     0.588512     0.069045
H    -2.746058     1.969020    -1.236991
H    -4.037380     2.879986    -0.429192
H    -4.449782     1.670549    -1.661483
79
CysSeCys_p                                       Eopt  -4051.560698
O    -1.112835     1.093984    -0.822872
C    -1.634899     1.309456     0.257149
O    -1.699870     2.475114     0.882422
C    -1.040997     3.686622     0.351266
C     0.459177     3.448370     0.249901
C    -1.352176     4.726587     1.417017
C    -1.669667     4.068599    -0.981623
C    -2.289333     0.191707     1.072114
C    -1.217774    -0.811086     1.484113
Se     0.327599    -0.004017     2.370166
C     1.525014     0.139118     0.834415
C     2.606843    -0.929889     0.858958
C     2.056924    -2.352896     0.860524
O     1.133178    -2.491739    -0.088863
C     0.511513    -3.797066    -0.405753
C     1.586285    -4.727380    -0.948341
C    -0.191478    -4.364431     0.820491
C    -0.493551    -3.431595    -1.487720
O     2.457830    -3.224073     1.606961
N     3.492163    -0.785301    -0.282609
C     4.569084     0.053369    -0.201260
O     5.051184     0.281970    -1.432780
C     6.199227     1.176175    -1.650722
C     7.439749     0.605695    -0.975782
C     6.353448     1.154331    -3.165053
C     5.859761     2.580196    -1.165752
O     5.020398     0.491897     0.848317
N    -3.271833    -0.518628     0.282325
C    -4.470498     0.052091    -0.029730
O    -5.099643    -0.696899    -0.950430
C    -6.424731    -0.320737    -1.466355
C    -7.446279    -0.328346    -0.336279
C    -6.720125    -1.431743    -2.464522
C    -6.343064     1.027076    -2.172162
O    -4.893227     1.079419     0.484179
H     0.696557     2.720912    -0.527207
H     0.950211     4.394561     0.001926
H     0.852208     3.096482     1.207866
H    -0.914447     5.687340     1.130503
H    -2.433267     4.856791     1.527156
H    -0.933279     4.428433     2.383107
H    -1.438242     3.338228    -1.758670
H    -2.756622     4.151701    -0.881883
H    -1.279528     5.043476    -1.291146
H    -2.776325     0.625432     1.947074
H    -1.636738    -1.549865     2.169126
H    -0.828982    -1.319861     0.601097
H     1.992028     1.123087     0.880754
H     0.917224     0.081397    -0.069523
H     3.215203    -0.825835     1.757912
H     2.325487    -4.972862    -0.183026
H     2.094421    -4.268400    -1.802340
H     1.117729    -5.656492    -1.287323
H    -0.779405    -5.234819     0.512390
H    -0.874966    -3.628708     1.252008
H     0.521396    -4.676638     1.584638
H    -0.992587    -4.337440    -1.843911
H     0.006893    -2.953177    -2.335104
H    -1.256210    -2.749199    -1.099537
H     3.086551    -0.908693    -1.202672
H     7.615064    -0.422934    -1.307390
H     7.344606     0.618378     0.111264
H     8.309360     1.207803    -1.257998
H     7.193240     1.791384    -3.457567
H     6.549147     0.137626    -3.520002
H     5.447576     1.528575    -3.652195
H     4.926247     2.925600    -1.621921
H     6.659854     3.264515    -1.465400
H     5.759637     2.615479    -0.079645
H    -2.931013    -1.238329    -0.343030
H    -7.254957     0.471810     0.380648
H    -7.428230    -1.289523     0.187845
H    -8.446834    -0.188674    -0.757917
H    -5.961762    -1.455040    -3.253437
H    -7.696608    -1.260303    -2.926862
H    -6.738638    -2.405883    -1.965766
H    -7.295181     1.226006    -2.674415
H    -6.144885     1.836277    -1.467362
H    -5.553439     1.012748    -2.930558
79
CysSeCys_q                                       Eopt  -4051.570280
O     1.050922     3.522663    -0.148001
C     0.909234     2.649049    -0.983593
O    -0.048362     2.582962    -1.896175
C    -1.124294     3.599874    -1.965774
C    -2.076878     3.012618    -2.996514
C    -1.816744     3.740142    -0.615387
C    -0.521785     4.907589    -2.456813
C     1.859431     1.462234    -1.109741
C     1.106163     0.139530    -1.178535
Se    -0.099673    -0.046870     0.362354
C    -1.786349    -0.020316    -0.624784
C    -2.413310    -1.412676    -0.688928
C    -1.473897    -2.278060    -1.526198
O    -1.079141    -3.372312    -0.892163
C    -0.013633    -4.256375    -1.422319
C    -0.479217    -4.894876    -2.722116
C     0.127476    -5.294232    -0.320186
C     1.268676    -3.452114    -1.579789
O    -1.125342    -1.924894    -2.636729
N    -2.636478    -2.001681     0.620313
C    -3.243356    -1.381834     1.668253
O    -4.002020    -0.354263     1.250519
C    -4.350148     0.749639     2.160597
C    -5.338030     0.275335     3.217224
C    -3.075397     1.325711     2.766688
C    -5.001540     1.757306     1.223895
O    -3.125766    -1.761628     2.828354
N     2.750201     1.507922     0.024427
C     3.836179     0.705756     0.121702
O     4.442463     0.899976     1.307358
C     5.590634     0.080785     1.717870
C     5.899675     0.614450     3.110037
C     6.768651     0.316941     0.780717
C     5.180944    -1.385594     1.784714
O     4.196715    -0.071097    -0.757112
H    -1.549736     2.791557    -3.929561
H    -2.869331     3.736201    -3.208891
H    -2.541578     2.094789    -2.626326
H    -1.221679     4.319556     0.090955
H    -2.011138     2.756152    -0.182189
H    -2.776098     4.244523    -0.765516
H    -1.320602     5.645195    -2.582969
H     0.202567     5.303946    -1.741865
H    -0.030065     4.765421    -3.424374
H     2.430018     1.587452    -2.041001
H     0.507469     0.058356    -2.084941
H     1.820364    -0.681952    -1.164739
H    -1.585201     0.351860    -1.627371
H    -2.461706     0.671185    -0.128873
H    -3.359164    -1.337708    -1.240661
H     0.251542    -5.651810    -3.023929
H    -0.568828    -4.158495    -3.522349
H    -1.445071    -5.390314    -2.580881
H     0.413056    -4.819752     0.623702
H    -0.812527    -5.835325    -0.173978
H     0.903300    -6.014537    -0.595290
H     1.525843    -2.956845    -0.638804
H     2.080806    -4.136464    -1.843676
H     1.178929    -2.702630    -2.367062
H    -2.013938    -2.753550     0.884089
H    -6.204103    -0.197873     2.743036
H    -4.874850    -0.437810     3.900662
H    -5.691436     1.138562     3.790690
H    -2.367402     1.613840     1.983171
H    -2.593263     0.610117     3.436400
H    -3.327705     2.220720     3.343772
H    -5.304661     2.642958     1.789997
H    -4.302432     2.069065     0.442265
H    -5.889793     1.327532     0.750235
H     2.518947     2.135825     0.783102
H     6.754060     0.075120     3.529482
H     5.042093     0.478804     3.776491
H     6.147735     1.679797     3.069428
H     6.988948     1.387126     0.708510
H     6.567733    -0.073012    -0.218369
H     7.653292    -0.186876     1.183397
H     4.296201    -1.505175     2.418632
H     4.964027    -1.785677     0.792706
H     5.997572    -1.966498     2.225130
79
CysSeCys_r                                       Eopt  -4051.561955
O    -1.148012    -3.589105     0.349275
C    -1.012260    -2.444636    -0.044115
O    -0.170765    -2.023650    -0.978650
C     0.814591    -2.933055    -1.607991
C     1.479875    -2.039934    -2.642885
C     0.106030    -4.099462    -2.283974
C     1.810571    -3.376312    -0.545074
C    -1.846600    -1.293074     0.509221
C    -1.733278    -1.278489     2.027048
Se     0.132050    -1.096209     2.579510
C     0.385515     0.766546     2.055232
C     1.226501     0.889632     0.790663
C     1.356152     2.379364     0.467229
O     0.304578     2.784843    -0.236909
C     0.115767     4.202540    -0.610612
C    -1.199485     4.175687    -1.374348
C    -0.007017     5.050526     0.648136
C     1.257902     4.649135    -1.513508
O     2.276843     3.071975     0.855861
N     2.518250     0.289198     1.005031
C     3.416736     0.260012    -0.017099
O     4.612891    -0.150547     0.430071
C     5.748273    -0.326960    -0.487838
C     6.115890     1.007681    -1.124032
C     6.856272    -0.802326     0.441502
C     5.417434    -1.396669    -1.521050
O     3.132042     0.550150    -1.173215
N    -3.219215    -1.465707     0.079715
C    -4.005174    -0.375663    -0.152100
O    -5.285063    -0.759226    -0.284673
C    -6.338121     0.209106    -0.629332
C    -6.045388     0.834015    -1.987442
C    -7.583285    -0.664125    -0.696413
C    -6.471862     1.249587     0.475505
O    -3.577739     0.768016    -0.245671
H     1.933183    -1.165584    -2.168983
H     2.262942    -2.603550    -3.158783
H     0.750025    -1.703296    -3.386464
H    -0.685325    -3.732770    -2.945981
H    -0.327705    -4.790366    -1.560244
H     0.834323    -4.642198    -2.895139
H     2.600140    -3.965098    -1.022099
H     1.332566    -3.993099     0.219016
H     2.268778    -2.507043    -0.064736
H    -1.492422    -0.350872     0.092446
H    -2.075303    -2.228146     2.447761
H    -2.316783    -0.459970     2.453906
H     0.876465     1.272275     2.891158
H    -0.601257     1.208302     1.911470
H     0.723377     0.383936    -0.035869
H    -2.012890     3.824195    -0.732664
H    -1.128627     3.516242    -2.244873
H    -1.442165     5.184381    -1.721185
H    -0.296676     6.067048     0.363692
H    -0.782825     4.646517     1.306479
H     0.935919     5.099375     1.195511
H     2.206252     4.685685    -0.975222
H     1.357706     3.970731    -2.366815
H     1.035440     5.650054    -1.896815
H     2.892074     0.289752     1.945555
H     7.046201     0.890281    -1.688936
H     5.335673     1.354544    -1.803441
H     6.278817     1.766093    -0.351314
H     7.065219    -0.051738     1.210293
H     7.770711    -0.973518    -0.133969
H     6.574117    -1.739091     0.932308
H     4.627893    -1.067132    -2.197811
H     5.100183    -2.319955    -1.026274
H     6.314545    -1.615200    -2.109124
H    -3.684842    -2.333695     0.314509
H    -5.893569     0.054755    -2.741486
H    -6.902931     1.441874    -2.293173
H    -5.160898     1.472144    -1.950864
H    -8.451169    -0.047350    -0.947505
H    -7.473610    -1.437578    -1.463066
H    -7.768928    -1.148444     0.267486
H    -5.592054     1.893090     0.525437
H    -7.349987     1.871853     0.275257
H    -6.613958     0.760801     1.444910
79
CysSeCys_s                                       Eopt  -4051.562469
O    -3.284188     1.758918     0.001173
C    -2.278646     1.468777    -0.614827
O    -1.814303     2.081988    -1.701013
C    -2.505821     3.235586    -2.310219
C    -2.535345     4.390257    -1.317930
C    -1.618123     3.566432    -3.500698
C    -3.894896     2.815283    -2.770889
C    -1.329075     0.330252    -0.231150
C    -1.208033    -0.660934    -1.392590
Se    -0.122824    -2.214555    -0.976108
C     1.647540    -1.365175    -1.004933
C     2.331332    -1.422057     0.358650
C     3.795296    -0.949731     0.344261
O     4.271534    -0.901369    -0.893613
C     5.671694    -0.537865    -1.190328
C     5.718545    -0.625215    -2.708851
C     5.939393     0.884698    -0.719060
C     6.611691    -1.555559    -0.558993
O     4.417991    -0.727451     1.363596
N     1.608216    -0.723181     1.392723
C     1.543527     0.626564     1.418064
O     0.747041     1.032454     2.430196
C     0.619683     2.458998     2.784136
C    -0.071191     3.218065     1.658563
C    -0.267627     2.412035     4.019573
C     1.989792     3.030277     3.122393
O     2.118259     1.353981     0.615980
N    -1.643195    -0.218646     1.060302
C    -2.582062    -1.141769     1.384357
O    -3.254118    -1.559451     0.302777
C    -4.106650    -2.752265     0.330338
C    -3.311140    -3.955487     0.820898
C    -5.343626    -2.483771     1.176331
C    -4.474459    -2.922116    -1.138001
O    -2.758872    -1.529248     2.536520
H    -3.173814     4.168825    -0.461083
H    -1.524606     4.612753    -0.961976
H    -2.924415     5.281159    -1.821010
H    -1.563294     2.718331    -4.190402
H    -2.031591     4.424637    -4.038494
H    -0.605482     3.818572    -3.170852
H    -3.831127     1.938190    -3.423031
H    -4.546742     2.583972    -1.926833
H    -4.342251     3.634265    -3.342934
H    -0.344745     0.795283    -0.128592
H    -2.172652    -1.059106    -1.702507
H    -0.752095    -0.147834    -2.239664
H     1.506814    -0.336031    -1.341683
H     2.244283    -1.894106    -1.746434
H     2.384757    -2.469477     0.676673
H     5.003846     0.070635    -3.159019
H     5.483522    -1.639327    -3.046773
H     6.721986    -0.367009    -3.059980
H     6.932911     1.190669    -1.061983
H     5.203046     1.573204    -1.145076
H     5.908064     0.959307     0.369172
H     6.602725    -1.490199     0.530306
H     6.332481    -2.570857    -0.858758
H     7.630139    -1.363947    -0.911408
H     1.107576    -1.250537     2.092573
H    -0.194564     4.263438     1.958467
H     0.512970     3.186708     0.737678
H    -1.066171     2.804682     1.473516
H    -1.226487     1.936751     3.788874
H     0.217641     1.854368     4.826560
H    -0.462555     3.430279     4.368558
H     2.624003     3.103301     2.237376
H     2.489806     2.405120     3.869243
H     1.862558     4.031783     3.545141
H    -1.150008     0.175828     1.850453
H    -3.050090    -3.860441     1.876418
H    -2.393311    -4.068171     0.235010
H    -3.915131    -4.858990     0.690171
H    -5.079097    -2.349929     2.226903
H    -6.032155    -3.330729     1.091001
H    -5.859464    -1.585451     0.821806
H    -5.135138    -3.785724    -1.257447
H    -3.575742    -3.083434    -1.741930
H    -4.993081    -2.033328    -1.511053
79
CysSeCys_t                                       Eopt  -4051.562973
O    -1.973113     4.073167    -0.186031
C    -1.156814     3.224448     0.116782
O     0.034814     3.435392     0.671040
C     0.557853     4.793547     0.925300
C     0.688536     5.540755    -0.394775
C     1.926090     4.514066     1.529160
C    -0.339702     5.511795     1.923883
C    -1.330886     1.736665    -0.145333
C    -0.498150     1.378613    -1.390106
Se    -0.783664    -0.446396    -2.002074
C    -0.007125    -1.333735    -0.458810
C     0.928448    -2.489296    -0.811895
C     2.359106    -2.068903    -1.172067
O     2.417835    -0.775603    -1.460518
C     3.630562    -0.136722    -2.003946
C     4.001784    -0.791582    -3.327591
C     3.177431     1.299228    -2.223241
C     4.753004    -0.201334    -0.978250
O     3.281205    -2.859417    -1.226273
N     0.940068    -3.495501     0.231169
C     1.234047    -3.238374     1.531707
O     1.824208    -2.036259     1.642983
C     1.847862    -1.302387     2.914704
C     2.769502    -1.997193     3.907493
C     2.414330     0.051123     2.508759
C     0.425573    -1.152853     3.438355
O     1.013004    -4.024629     2.446854
N    -2.722317     1.383261    -0.289833
C    -3.110834     0.166509     0.211725
O    -4.193575    -0.280833    -0.437590
C    -4.742658    -1.616387    -0.151375
C    -5.822629    -1.760083    -1.214557
C    -3.672578    -2.690423    -0.328756
C    -5.349449    -1.631226     1.245330
O    -2.555448    -0.390220     1.149966
H     1.285446     4.959320    -1.104782
H     1.200787     6.491321    -0.215822
H    -0.286986     5.751457    -0.836903
H     1.830737     3.931843     2.450829
H     2.422903     5.459615     1.765230
H     2.553533     3.958364     0.825707
H    -0.474256     4.902399     2.823364
H    -1.317974     5.737510     1.496561
H     0.138611     6.451652     2.217330
H    -0.947351     1.188559     0.717547
H     0.563741     1.508381    -1.180235
H    -0.776023     2.012830    -2.237619
H     0.506512    -0.568087     0.118623
H    -0.834889    -1.716200     0.136125
H     0.554272    -2.997400    -1.708171
H     4.338747    -1.820314    -3.188336
H     4.812429    -0.220232    -3.790569
H     3.145618    -0.784203    -4.009811
H     3.997872     1.881426    -2.652995
H     2.885138     1.761383    -1.275639
H     2.326592     1.335253    -2.910336
H     4.423390     0.223642    -0.025646
H     5.087491    -1.226985    -0.813753
H     5.600129     0.389352    -1.341517
H     0.502224    -4.386284     0.047695
H     2.880505    -1.367534     4.796325
H     3.760867    -2.144908     3.466747
H     2.367359    -2.965779     4.208932
H     2.469077     0.704021     3.384749
H     1.778184     0.530570     1.758977
H     3.420604    -0.059857     2.094681
H     0.006856    -2.115026     3.741922
H     0.432767    -0.489967     4.309223
H    -0.221154    -0.709339     2.675169
H    -3.142140     1.621762    -1.181108
H    -5.384427    -1.729718    -2.217165
H    -6.337731    -2.716991    -1.089396
H    -6.559758    -0.955586    -1.128422
H    -2.939570    -2.665895     0.478364
H    -3.154365    -2.570189    -1.285390
H    -4.161217    -3.670160    -0.326670
H    -6.088924    -0.830499     1.349300
H    -4.580655    -1.508662     2.010643
H    -5.855913    -2.587988     1.408992
79
CysSeCys_u                                       Eopt  -4051.560773
O     1.000471    -0.551048     1.848168
C     1.448550     0.359025     1.172455
O     1.324039     1.656840     1.411152
C     0.473471     2.175231     2.504783
C    -0.960385     1.716476     2.278060
C     0.594171     3.681276     2.327919
C     1.033541     1.736241     3.849794
C     2.253397     0.100811    -0.097012
C     1.424000    -0.737385    -1.064368
Se    -0.310992     0.108166    -1.452700
C    -1.379640    -1.107503    -0.344232
C    -2.884136    -0.913817    -0.549095
C    -3.591010    -2.000829     0.251145
O    -3.401073    -3.180104    -0.327485
C    -3.793878    -4.449910     0.321571
C    -5.306304    -4.501381     0.484521
C    -3.317875    -5.494674    -0.676381
C    -3.052635    -4.589377     1.644219
O    -4.191180    -1.787974     1.287222
N    -3.342957     0.381708    -0.109950
C    -3.213687     1.455602    -0.937381
O    -3.322163     2.591800    -0.233410
C    -3.033357     3.896632    -0.848377
C    -1.621328     3.893836    -1.421553
C    -3.128863     4.846813     0.336951
C    -4.091355     4.222712    -1.893429
O    -3.048290     1.367141    -2.149164
N     3.484857    -0.569314     0.262337
C     4.665733    -0.258376    -0.341139
O     5.603236    -1.151344     0.019280
C     6.992197    -1.033473    -0.450197
C     7.667490    -2.228563     0.208458
C     7.602828     0.270093     0.048420
C     7.041822    -1.159645    -1.967673
O     4.829623     0.704728    -1.080049
H    -1.071825     0.644085     2.445580
H    -1.617233     2.246671     2.974524
H    -1.276163     1.955759     1.260019
H     1.633323     4.003362     2.447970
H     0.245312     3.982271     1.335890
H    -0.015724     4.189157     3.080599
H     2.088940     2.014588     3.935031
H     0.481386     2.245903     4.645959
H     0.936013     0.658894     3.993496
H     2.520587     1.052973    -0.555538
H     1.958752    -0.856248    -2.008856
H     1.219280    -1.726050    -0.642880
H    -1.115643    -0.934038     0.700955
H    -1.091932    -2.122666    -0.621876
H    -3.137367    -1.028735    -1.606349
H    -5.658024    -3.770085     1.214137
H    -5.591232    -5.501119     0.827168
H    -5.800887    -4.315702    -0.474323
H    -2.233585    -5.435775    -0.811947
H    -3.567079    -6.493238    -0.305868
H    -3.802900    -5.353489    -1.647214
H    -1.974493    -4.476645     1.492051
H    -3.237779    -5.589031     2.049438
H    -3.388673    -3.852970     2.376580
H    -3.336477     0.558645     0.886405
H    -0.907425     3.539912    -0.671529
H    -1.547230     3.257389    -2.304524
H    -1.348723     4.916360    -1.701429
H    -2.944430     5.871790     0.002213
H    -2.386168     4.590466     1.098337
H    -4.125070     4.802911     0.788252
H    -3.936206     5.244061    -2.256102
H    -4.034342     3.538116    -2.741494
H    -5.092567     4.164628    -1.454050
H     3.420726    -1.458649     0.741579
H     7.202167    -3.164339    -0.116913
H     7.596804    -2.161401     1.298657
H     8.725171    -2.252079    -0.069779
H     7.490750     0.352909     1.134466
H     8.672236     0.276313    -0.185377
H     7.137222     1.136161    -0.424903
H     6.536742    -2.075841    -2.290728
H     8.087231    -1.215518    -2.287641
H     6.573141    -0.303305    -2.455368
79
CysSeCys_v                                       Eopt  -4051.558412
O     1.807422     0.459074     1.112049
C     1.774954     1.318583     0.254703
O     1.706853     2.630056     0.454098
C     1.530117     3.201927     1.802023
C     2.801025     2.965385     2.606017
C     1.328032     4.681978     1.513901
C     0.297910     2.614537     2.480855
C     1.776155     1.004243    -1.243850
C     0.358259     0.664237    -1.693548
Se    -0.915695     2.076348    -1.231108
C    -2.519246     0.966367    -1.171093
C    -2.904619     0.607886     0.265068
C    -4.190328    -0.230654     0.344015
O    -4.984107     0.027602    -0.689282
C    -6.321454    -0.583713    -0.834356
C    -6.816439     0.016617    -2.141905
C    -6.181240    -2.095352    -0.948659
C    -7.207572    -0.159509     0.328623
O    -4.437088    -0.977028     1.270574
N    -1.848699    -0.014882     1.022671
C    -1.430982    -1.274540     0.734737
O    -0.687875    -1.757592     1.739843
C     0.067748    -3.008810     1.595923
C     0.822244    -3.095868     2.915561
C    -0.892350    -4.182304     1.447380
C     1.043348    -2.891728     0.431592
O    -1.703531    -1.855715    -0.312089
N     2.621160    -0.128352    -1.542522
C     3.942450    -0.083125    -1.207274
O     4.480512    -1.308577    -1.301695
C     5.891183    -1.553275    -0.966222
C     6.028436    -3.053751    -1.184093
C     6.794419    -0.785385    -1.922671
C     6.145716    -1.197555     0.493337
O     4.524484     0.947446    -0.892560
H     3.671350     3.357703     2.070454
H     2.954320     1.902057     2.800926
H     2.723630     3.488311     3.564706
H     1.200509     5.226699     2.453931
H     0.436225     4.832801     0.897532
H     2.193710     5.095308     0.986833
H    -0.585419     2.739243     1.849198
H     0.130855     3.152067     3.419765
H     0.429943     1.555134     2.703259
H     2.142170     1.885108    -1.778237
H     0.019111    -0.250706    -1.204032
H     0.342535     0.508751    -2.774256
H    -2.343075     0.079848    -1.781514
H    -3.314775     1.552415    -1.629552
H    -3.142333     1.541582     0.788350
H    -6.150719    -0.251824    -2.967987
H    -6.868909     1.107582    -2.071881
H    -7.817066    -0.365224    -2.364865
H    -7.156920    -2.523772    -1.199013
H    -5.835856    -2.539074    -0.013462
H    -5.478851    -2.354301    -1.747350
H    -7.216976     0.931139     0.423579
H    -6.872276    -0.596906     1.270612
H    -8.231596    -0.493889     0.134578
H    -1.649876     0.338783     1.947106
H     1.491569    -2.238892     3.035973
H     0.124220    -3.118289     3.758545
H     1.421209    -4.011095     2.937519
H    -1.606656    -4.197793     2.277242
H    -1.442453    -4.127121     0.506611
H    -0.323037    -5.117342     1.468734
H     1.721981    -3.750661     0.441840
H     1.632178    -1.976538     0.538257
H     0.521126    -2.873576    -0.527080
H     2.187793    -1.043098    -1.547575
H     7.053684    -3.364834    -0.963163
H     5.802120    -3.316666    -2.222209
H     5.348832    -3.603909    -0.525748
H     6.710931     0.292151    -1.771330
H     7.833662    -1.083510    -1.750886
H     6.538728    -1.021521    -2.960788
H     5.432938    -1.717480     1.141733
H     6.062438    -0.122879     0.663657
H     7.155491    -1.518262     0.768720
79
CysSeCys_x                                       Eopt  -4051.560371
O     4.182156    -1.877105     0.865692
C     3.029530    -1.497040     0.948043
O     2.052278    -2.074785     1.638509
C     2.238416    -3.370075     2.329083
C     0.868908    -3.620721     2.941723
C     3.299981    -3.232404     3.411916
C     2.577890    -4.439678     1.300223
C     2.486287    -0.296661     0.184968
C     1.843298    -0.843444    -1.099456
Se     1.105814     0.573315    -2.211322
C    -0.338493     1.035351    -0.987693
C    -1.671503     0.964053    -1.708108
C    -1.908141    -0.414459    -2.338645
O    -1.654887    -1.386943    -1.471319
C    -1.764255    -2.812396    -1.833646
C    -0.799924    -3.122580    -2.971167
C    -3.210183    -3.144690    -2.174313
C    -1.336156    -3.512887    -0.552807
O    -2.311096    -0.554518    -3.479595
N    -2.795300     1.361248    -0.874501
C    -3.026852     0.951727     0.406754
O    -4.285880     1.294366     0.745504
C    -4.797150     1.064103     2.103626
C    -3.972102     1.851628     3.114061
C    -4.820255    -0.429486     2.405433
C    -6.214005     1.615940     2.023003
O    -2.219306     0.394223     1.135305
N     3.550619     0.636975    -0.088224
C     3.390713     1.991084    -0.167151
O     2.305602     2.406659     0.504247
C     1.978314     3.838948     0.596534
C     3.096708     4.581984     1.317857
C     0.715267     3.851336     1.447611
C     1.707225     4.406392    -0.792148
O     4.201271     2.712128    -0.738629
H     0.100523    -3.671370     2.165003
H     0.607340    -2.823766     3.644748
H     0.879380    -4.571127     3.483245
H     4.294197    -3.086048     2.987244
H     3.065402    -2.390846     4.071700
H     3.308603    -4.145738     4.015247
H     1.815303    -4.470218     0.515721
H     2.597660    -5.415415     1.795605
H     3.553642    -4.264299     0.843121
H     1.731621     0.200481     0.794117
H     1.036282    -1.536124    -0.857160
H     2.586116    -1.356801    -1.716876
H    -0.173379     2.040414    -0.607277
H    -0.295966     0.333874    -0.158414
H    -1.662126     1.667112    -2.544979
H    -1.117871    -2.657904    -3.905955
H    -0.762274    -4.206825    -3.116506
H     0.207625    -2.774198    -2.725114
H    -3.305461    -4.227259    -2.305854
H    -3.873002    -2.840242    -1.357851
H    -3.528970    -2.653273    -3.095056
H    -1.991009    -3.231805     0.277214
H    -0.307938    -3.248804    -0.291833
H    -1.390146    -4.596843    -0.689460
H    -3.595181     1.741501    -1.363477
H    -2.956951     1.459355     3.194162
H    -4.450871     1.785267     4.096276
H    -3.925395     2.907512     2.827917
H    -3.810781    -0.836597     2.480400
H    -5.364340    -0.967714     1.622349
H    -5.337525    -0.595145     3.355933
H    -6.794677     1.081804     1.264288
H    -6.711697     1.494795     2.989638
H    -6.201281     2.680837     1.770253
H     4.300634     0.292705    -0.674593
H     4.011867     4.601796     0.724582
H     3.306121     4.109392     2.283235
H     2.777065     5.612085     1.505171
H    -0.108736     3.325779     0.958044
H     0.899512     3.384302     2.420094
H     0.404155     4.886582     1.615954
H     0.959378     3.808824    -1.321722
H     2.618993     4.441453    -1.390486
H     1.317038     5.423864    -0.686529
79
CysSeCys_y                                       Eopt  -4051.568891
O     3.736424     0.905351     1.036317
C     3.262787    -0.197259     1.226161
O     3.838040    -1.360767     0.950216
C     5.142290    -1.477213     0.268669
C     5.061756    -0.804403    -1.093904
C     6.234726    -0.894682     1.152508
C     5.294942    -2.983409     0.117689
C     1.896494    -0.436189     1.867243
C     1.265400    -1.758604     1.439478
Se     0.901849    -1.767615    -0.487371
C    -1.066408    -1.769346    -0.403696
C    -1.646051    -0.818262    -1.442059
C    -3.177025    -0.831232    -1.509747
O    -3.716947    -1.380741    -0.427979
C    -5.178575    -1.558341    -0.277092
C    -5.871234    -0.202773    -0.288686
C    -5.294177    -2.216352     1.089656
C    -5.685293    -2.487596    -1.371275
O    -3.782539    -0.373461    -2.459862
N    -1.191566     0.539139    -1.224602
C    -0.181300     1.029776    -2.003153
O     0.455851     2.008724    -1.336271
C     1.601979     2.713020    -1.935200
C     1.139198     3.518236    -3.140506
C     2.694500     1.707520    -2.272362
C     2.047746     3.631113    -0.805515
O     0.072012     0.647281    -3.136510
N     1.044514     0.698503     1.587400
C    -0.117678     0.836358     2.280111
O    -0.961935     1.640538     1.600757
C    -2.251898     2.064031     2.177320
C    -2.830494     2.948096     1.081098
C    -2.005422     2.866378     3.446614
C    -3.136265     0.846491     2.406393
O    -0.343571     0.310376     3.361512
H     4.174724    -1.146526    -1.636137
H     5.947300    -1.076876    -1.676270
H     5.025708     0.281626    -1.004308
H     6.219183    -1.363500     2.141616
H     7.208057    -1.096407     0.694038
H     6.122767     0.185197     1.266833
H     5.300465    -3.472598     1.096687
H     4.472305    -3.394301    -0.475733
H     6.237907    -3.208075    -0.388926
H     2.071047    -0.475566     2.950957
H     0.316904    -1.904368     1.959279
H     1.914075    -2.600292     1.679698
H    -1.346429    -1.464926     0.606357
H    -1.421474    -2.786748    -0.573597
H    -1.313840    -1.103739    -2.444399
H    -5.426790     0.462548     0.456905
H    -5.812415     0.271058    -1.269676
H    -6.925826    -0.345683    -0.032542
H    -6.347532    -2.408475     1.313484
H    -4.756365    -3.169321     1.107043
H    -4.886581    -1.567221     1.870088
H    -5.114140    -3.421529    -1.373707
H    -6.734252    -2.728957    -1.172884
H    -5.617277    -2.024315    -2.357187
H    -1.176301     0.852975    -0.256348
H     0.791613     2.865929    -3.943901
H     1.977133     4.115188    -3.514893
H     0.331394     4.201462    -2.858490
H     2.837047     1.024312    -1.432714
H     2.449775     1.127774    -3.163129
H     3.634654     2.240992    -2.443688
H     2.883919     4.249223    -1.145319
H     2.378365     3.048982     0.059690
H     1.229892     4.290356    -0.498490
H     1.053485     1.061417     0.638626
H    -3.793185     3.350736     1.408808
H    -2.991832     2.377659     0.161508
H    -2.158816     3.783756     0.862390
H    -1.322042     3.698039     3.246707
H    -2.956064     3.281559     3.795910
H    -1.587487     2.242553     4.238787
H    -3.204805     0.251657     1.491837
H    -2.752540     0.217844     3.211071
H    -4.143907     1.181448     2.671143
79
CysSeCys_z                                       Eopt  -4051.568287
O    -3.689990     1.511408    -0.054885
C    -3.379758     0.624609    -0.824024
O    -4.104701    -0.451716    -1.118762
C    -5.345379    -0.799664    -0.397355
C    -5.036728    -0.950771     1.086194
C    -5.717551    -2.141337    -1.010749
C    -6.411928     0.248842    -0.676381
C    -2.058146     0.618651    -1.607857
C    -1.678078    -0.764171    -2.114786
Se    -1.604269    -2.063330    -0.646327
C     0.282627    -2.539425    -0.829606
C     1.271344    -1.477364    -0.336797
C     1.172830    -1.358178     1.182242
O     0.207133    -0.504072     1.510765
C    -0.389038    -0.463336     2.864461
C     0.617099     0.124440     3.840774
C    -1.583065     0.455784     2.663806
C    -0.856165    -1.858828     3.257085
O     1.850318    -2.007695     1.954329
N     2.597911    -1.861127    -0.754030
C     3.629208    -0.984082    -0.589541
O     4.799153    -1.604650    -0.806499
C     6.075909    -0.882084    -0.696579
C     7.099548    -1.967499    -0.999081
C     6.139927     0.223745    -1.742564
C     6.255574    -0.355904     0.722070
O     3.473676     0.198024    -0.310329
N    -1.015308     1.189490    -0.797909
C    -0.649365     2.492195    -0.912010
O     0.155556     2.817450     0.114775
C     0.809846     4.127761     0.196037
C    -0.236550     5.227921     0.323869
C     1.624459     4.011326     1.477424
C     1.725147     4.329275    -1.005247
O    -0.987803     3.233282    -1.828138
H    -5.923491    -1.345514     1.591832
H    -4.775358     0.004884     1.542895
H    -4.213509    -1.655411     1.237622
H    -4.921389    -2.874001    -0.847030
H    -6.635314    -2.514057    -0.546454
H    -5.889668    -2.041656    -2.087006
H    -7.362792    -0.088158    -0.251492
H    -6.153146     1.210899    -0.230633
H    -6.547046     0.379618    -1.754866
H    -2.204070     1.286902    -2.465530
H    -0.688027    -0.731011    -2.574696
H    -2.396196    -1.119796    -2.853849
H     0.470163    -2.734060    -1.888465
H     0.412571    -3.476104    -0.278450
H     1.027726    -0.510387    -0.784212
H     0.978481     1.091859     3.478753
H     1.469149    -0.542843     3.984657
H     0.127767     0.281093     4.807545
H    -2.144798     0.543543     3.597970
H    -2.241351     0.045453     1.894087
H    -1.261550     1.455283     2.356862
H    -1.410012    -1.788769     4.198487
H    -0.020369    -2.545941     3.399739
H    -1.528449    -2.263215     2.494336
H     2.829798    -2.846306    -0.739701
H     7.024950    -2.782793    -0.272585
H     8.107837    -1.546569    -0.945827
H     6.946489    -2.375997    -2.002952
H     5.943737    -0.183016    -2.740041
H     7.144913     0.657789    -1.742898
H     5.418032     1.014569    -1.532047
H     6.134962    -1.166950     1.447678
H     5.538073     0.434160     0.949438
H     7.267180     0.048907     0.827372
H    -0.758309     0.704764     0.056971
H    -0.822537     5.327804    -0.591269
H    -0.912733     5.014474     1.158247
H     0.265482     6.179670     0.525725
H     0.969721     3.833225     2.336014
H     2.341565     3.187874     1.406123
H     2.176248     4.940296     1.649019
H     2.424269     3.491850    -1.096309
H     2.306763     5.245847    -0.863748
H     1.153807     4.418813    -1.930979
80
diSeCys_a                                        Eopt  -6450.993353
O     1.316675    -2.129078    -3.077658
C     0.721621    -1.661771    -2.125417
O    -0.406426    -2.113455    -1.590235
C    -1.173648    -3.240091    -2.148249
C    -2.322150    -3.370835    -1.158615
C    -0.318872    -4.499659    -2.162853
C    -1.678123    -2.854662    -3.531584
C     1.135473    -0.409805    -1.370883
C     0.219924     0.743000    -1.807350
Se     0.750613     2.382616    -0.885867
Se    -0.750458     2.382389     0.885058
C    -0.219644     0.742876     1.806698
C    -1.135317    -0.409981     1.370545
C    -0.721346    -1.661852     2.125178
O     0.406434    -2.113886     1.589752
C     1.173695    -3.240367     2.148025
C     2.322086    -3.371460     1.158302
C     0.318919    -4.499926     2.163182
C     1.678346    -2.854532     3.531193
O    -1.316162    -2.128812     3.077748
N    -2.522968    -0.083690     1.582213
C    -3.251701     0.362619     0.514382
O    -4.320047     1.050641     0.943306
C    -5.179892     1.766999    -0.012173
C    -4.355703     2.811226    -0.756425
C    -5.866215     0.782089    -0.950446
C    -6.199685     2.438041     0.896919
O    -2.970401     0.127407    -0.653814
N     2.523164    -0.083506    -1.582140
C     3.251612     0.362658    -0.514087
O     4.320337     1.050369    -0.942610
C     5.179570     1.767144     0.013129
C     6.199695     2.438134    -0.895615
C     5.865572     0.782550     0.951972
C     4.354879     2.811431     0.756757
O     2.969800     0.127595     0.654028
H    -2.873706    -2.429035    -1.089828
H    -1.943635    -3.627163    -0.164222
H    -3.003007    -4.162134    -1.486146
H     0.488019    -4.432832    -2.894232
H    -0.953846    -5.354008    -2.418524
H     0.111025    -4.679367    -1.172910
H    -2.333077    -3.646290    -3.908930
H    -2.255044    -1.925948    -3.482217
H    -0.852725    -2.725290    -4.235228
H     1.020279    -0.608134    -0.305012
H    -0.832752     0.543710    -1.593818
H     0.341600     0.941659    -2.877017
H     0.833015     0.543569     1.593063
H    -0.341151     0.941696     2.876352
H    -1.020395    -0.608394     0.304659
H     1.943436    -3.628029     0.164023
H     3.002924    -4.162728     1.485962
H     2.873701    -2.429730     1.089232
H    -0.110927    -4.680218     1.173323
H    -0.487993    -4.432728     2.894506
H     0.953894    -5.354133     2.419337
H     0.853049    -2.725092     4.234947
H     2.255138    -1.925764     3.481490
H     2.333463    -3.645986     3.908617
H    -2.772006     0.305901     2.483357
H    -5.019520     3.392305    -1.404634
H    -3.582113     2.348937    -1.372523
H    -3.880684     3.497427    -0.048382
H    -6.370759    -0.001708    -0.375871
H    -6.622176     1.314837    -1.536378
H    -5.153793     0.318295    -1.633838
H    -6.768735     1.690688     1.459016
H    -5.703711     3.108741     1.605439
H    -6.899027     3.024987     0.294257
H     2.772575     0.305909    -2.483259
H     5.703991     3.108713    -1.604437
H     6.898751     3.025191    -0.292727
H     6.769029     1.690735    -1.457366
H     6.620979     1.315586     1.538359
H     5.152815     0.318645     1.634930
H     6.370730    -0.001177     0.377840
H     3.880221     3.497502     0.048345
H     3.580955     2.349227     1.372506
H     5.018293     3.392660     1.405245
80
diSeCys_aa                                       Eopt  -6450.991749
O     3.874201     2.849587    -0.112994
C     3.679555     1.746546     0.353164
O     4.595040     0.798324     0.550894
C     6.003790     0.948656     0.133769
C     6.602493    -0.396515     0.517444
C     6.647438     2.082021     0.918349
C     6.064252     1.160366    -1.372813
C     2.316682     1.238618     0.827953
C     2.188502    -0.279305     0.751952
Se     2.753478    -0.900529    -1.017445
Se     0.995378    -2.310034    -1.552127
C    -0.449533    -1.020675    -1.862156
C    -1.708344    -1.421006    -1.094260
C    -1.341179    -1.684198     0.368891
O    -1.283777    -2.984444     0.619061
C    -0.809840    -3.515857     1.913142
C    -0.698849    -5.007632     1.635945
C    -1.868134    -3.224962     2.967347
C     0.550746    -2.937887     2.287506
O    -1.116143    -0.785735     1.157468
N    -2.673487    -0.356168    -1.219904
C    -3.954723    -0.548377    -0.791070
O    -4.629668     0.609199    -0.843806
C    -6.020805     0.709132    -0.378843
C    -6.104953     0.336919     1.096110
C    -6.921907    -0.153259    -1.253089
C    -6.331062     2.186206    -0.576677
O    -4.397607    -1.635703    -0.443437
N     1.265226     1.917572     0.126850
C     0.216089     2.473804     0.784536
O    -0.723062     2.852471    -0.100516
C    -1.904875     3.615809     0.325875
C    -1.469894     4.944238     0.931777
C    -2.752852     2.788464     1.283319
C    -2.644669     3.841811    -0.985450
O     0.163319     2.615709     2.000547
H     7.661114    -0.419065     0.243231
H     6.518786    -0.562675     1.595974
H     6.087945    -1.209847    -0.003445
H     6.231655     3.051373     0.637889
H     6.507436     1.930343     1.993397
H     7.722386     2.091476     0.712296
H     5.527511     0.360475    -1.892626
H     5.639540     2.122798    -1.663217
H     7.111246     1.133124    -1.690380
H     2.231928     1.534050     1.881959
H     2.801230    -0.776282     1.503606
H     1.145222    -0.556269     0.886437
H    -0.659764    -0.954281    -2.931121
H    -0.078316    -0.056784    -1.506990
H    -2.133632    -2.335993    -1.512836
H    -0.400890    -5.531998     2.548436
H     0.051721    -5.196283     0.861706
H    -1.659350    -5.409736     1.299191
H    -2.834315    -3.642942     2.667596
H    -1.572293    -3.687040     3.914608
H    -1.980024    -2.149953     3.125356
H     0.477661    -1.893998     2.590706
H     0.945747    -3.516299     3.129013
H     1.251597    -3.021761     1.453353
H    -2.327293     0.595544    -1.224901
H    -5.895202    -0.722286     1.254736
H    -5.396947     0.932571     1.680849
H    -7.114611     0.551405     1.460597
H    -7.966733     0.034184    -0.985482
H    -6.788409     0.104413    -2.308894
H    -6.711245    -1.215297    -1.116324
H    -5.667175     2.805705     0.032650
H    -7.364466     2.386411    -0.278877
H    -6.210856     2.469707    -1.626864
H     1.203770     1.814431    -0.877446
H    -0.942782     4.798332     1.876411
H    -0.817367     5.485278     0.238534
H    -2.355366     5.560212     1.118425
H    -3.003325     1.824488     0.834577
H    -3.686455     3.323497     1.483062
H    -2.235271     2.619827     2.228565
H    -2.931079     2.889145    -1.439788
H    -2.018587     4.396294    -1.691673
H    -3.554028     4.420272    -0.799530
80
diSeCys_aaa                                      Eopt  -6450.999791
O     2.627180    -2.156429    -1.921441
C     1.749299    -1.675678    -1.228889
O     0.860345    -2.338777    -0.500244
C     0.749190    -3.808672    -0.517601
C     2.070481    -4.438798    -0.097532
C     0.288185    -4.258018    -1.896456
C    -0.325759    -4.075887     0.525213
C     1.536557    -0.163391    -1.092252
C     0.913474     0.393319    -2.363009
Se    -0.603101    -0.662247    -2.974227
Se    -1.816661    -0.691969    -1.007320
C    -2.914419     0.928631    -1.282748
C    -2.946807     1.770288     0.002466
C    -3.663417     0.952963     1.067173
O    -2.787262     0.212177     1.739120
C    -3.176060    -0.914005     2.618228
C    -3.965731    -1.928577     1.802960
C    -1.822491    -1.473840     3.025472
C    -3.946928    -0.385157     3.816884
O    -4.872215     0.929648     1.182450
N    -1.632264     2.172711     0.450061
C    -0.919992     3.098517    -0.247547
O     0.333988     3.163891     0.229505
C     1.245729     4.247757    -0.170720
C     1.630717     4.096549    -1.636360
C     0.613463     5.601375     0.129288
C     2.452328     4.012551     0.726426
O    -1.388221     3.782642    -1.150831
N     2.789586     0.518318    -0.854832
C     3.511291     0.367040     0.292057
O     2.776723    -0.258312     1.221219
C     3.273019    -0.490655     2.582891
C     3.571151     0.840309     3.260313
C     4.483754    -1.412820     2.539394
C     2.089716    -1.178672     3.248970
O     4.659503     0.775792     0.422494
H     2.836039    -4.328013    -0.866429
H     1.909353    -5.505514     0.088448
H     2.429808    -3.981646     0.829745
H    -0.686051    -3.822155    -2.135344
H     1.004928    -3.973795    -2.670069
H     0.189687    -5.348266    -1.899995
H    -1.252480    -3.554903     0.267171
H     0.000838    -3.745153     1.515200
H    -0.532395    -5.149401     0.568870
H     0.860803     0.012527    -0.254841
H     0.600813     1.426151    -2.216400
H     1.622355     0.346416    -3.197786
H    -2.441874     1.499296    -2.082965
H    -3.923939     0.642928    -1.584825
H    -3.546506     2.662856    -0.193713
H    -4.940813    -1.538661     1.504357
H    -4.122984    -2.823973     2.412183
H    -3.406388    -2.218619     0.908394
H    -1.960137    -2.360670     3.650431
H    -1.255091    -0.731466     3.594291
H    -1.248209    -1.753081     2.139023
H    -4.923635     0.005409     3.525419
H    -3.380017     0.405600     4.318355
H    -4.095905    -1.202669     4.529408
H    -1.117704     1.531678     1.040064
H     2.346803     4.882347    -1.898413
H     0.759765     4.188505    -2.287942
H     2.110948     3.129330    -1.806629
H     1.369955     6.382137     0.001648
H    -0.222696     5.813657    -0.538761
H     0.260386     5.636217     1.165327
H     2.175356     4.103267     1.781244
H     3.225250     4.754647     0.505444
H     2.869737     3.017481     0.555728
H     3.340288     0.780886    -1.661657
H     3.812463     0.659379     4.312585
H     2.693564     1.493224     3.218356
H     4.415417     1.347711     2.790552
H     4.759130    -1.692358     3.561279
H     4.245079    -2.327130     1.986692
H     5.338626    -0.925066     2.067626
H     1.844685    -2.112917     2.735625
H     2.334370    -1.406926     4.290447
H     1.210224    -0.528937     3.231949
80
diSeCys_aab                                      Eopt  -6450.997423
O     4.561031     0.812707     0.155851
C     3.576158     0.136242    -0.073346
O     3.524076    -1.185969    -0.134551
C     4.708589    -2.048612     0.080354
C     4.148952    -3.443304    -0.150398
C     5.186914    -1.880716     1.514399
C     5.777617    -1.712774    -0.949266
C     2.197330     0.709945    -0.347546
C     1.597460     0.105557    -1.616814
Se     0.997936    -1.739337    -1.297808
Se    -0.955077    -1.668771    -2.551663
C    -2.377889    -1.461472    -1.242460
C    -2.407242    -0.119705    -0.524406
C    -3.700272     0.083641     0.284924
O    -4.695763    -0.633818    -0.224973
C    -6.070125    -0.580180     0.310910
C    -6.629403     0.824220     0.132087
C    -6.074054    -1.037556     1.763198
C    -6.806604    -1.577664    -0.571363
O    -3.777497     0.850022     1.224468
N    -1.256013     0.119784     0.304139
C    -0.953426    -0.705729     1.328438
O     0.131151    -0.247091     1.988544
C     0.757529    -1.034676     3.056227
C     1.900583    -0.135445     3.508460
C    -0.220701    -1.259263     4.203178
C     1.295439    -2.337573     2.479645
O    -1.582167    -1.721257     1.611443
N     2.321956     2.142596    -0.437089
C     1.255354     2.960987    -0.312166
O     1.635144     4.242626    -0.361285
C     0.654293     5.336943    -0.247994
C     1.531082     6.577129    -0.347026
C    -0.326805     5.276822    -1.411693
C    -0.039362     5.274950     1.106867
O     0.096249     2.563794    -0.180511
H     3.318553    -3.645030     0.532122
H     4.935686    -4.181766     0.028832
H     3.793759    -3.554421    -1.179053
H     6.005613    -2.583228     1.698595
H     4.379483    -2.104261     2.217147
H     5.552949    -0.869006     1.699488
H     6.223248    -0.733553    -0.768040
H     6.565823    -2.470061    -0.894157
H     5.354738    -1.733518    -1.958671
H     1.568084     0.435768     0.509045
H     0.705852     0.664254    -1.900034
H     2.314865     0.115536    -2.441442
H    -3.271050    -1.572665    -1.861129
H    -2.333420    -2.290639    -0.538346
H    -2.418307     0.677262    -1.278026
H    -6.541421     1.140396    -0.912361
H    -7.690664     0.821988     0.400101
H    -6.112659     1.545607     0.767721
H    -7.110800    -1.147475     2.096841
H    -5.579443    -2.009594     1.857647
H    -5.572809    -0.318962     2.413492
H    -6.377806    -2.578978    -0.465294
H    -7.859646    -1.619112    -0.277769
H    -6.751172    -1.280266    -1.623188
H    -0.701405     0.964318     0.161262
H     2.471254    -0.633683     4.297528
H     1.516575     0.811408     3.901208
H     2.578365     0.081724     2.678716
H    -0.669433    -0.309111     4.511521
H    -1.015505    -1.951541     3.923332
H     0.323986    -1.671909     5.058719
H     2.013404    -2.127493     1.684056
H     1.808867    -2.896436     3.268814
H     0.491368    -2.957168     2.078057
H     3.252931     2.540204    -0.466701
H     2.263305     6.600059     0.466127
H     0.907086     7.472814    -0.277442
H     2.064803     6.599469    -1.302286
H     0.211859     5.255617    -2.364672
H    -0.954501     6.173431    -1.394805
H    -0.971789     4.399081    -1.346532
H    -0.647766     6.175646     1.236376
H     0.700568     5.244165     1.913284
H    -0.688510     4.401429     1.185485
80
diSeCys_aac                                      Eopt  -6450.982634
O    -0.240202    -1.741542     0.055151
C    -0.775966    -1.964214    -1.012552
O    -0.517282    -2.989755    -1.821762
C     0.600621    -3.915602    -1.555053
C     0.594018    -4.819924    -2.777738
C     0.318259    -4.707531    -0.286097
C     1.902754    -3.129107    -1.473713
C    -1.875202    -1.070877    -1.610461
C    -1.374195     0.364454    -1.544575
Se     0.150752     0.369387    -2.786680
Se     1.702965     1.768028    -1.813046
C     2.612089     0.590081    -0.544888
C     2.040998     0.764319     0.871271
C     2.997026     0.106669     1.855025
O     2.929047    -1.216336     1.744351
C     3.826251    -2.106281     2.510899
C     5.266099    -1.855542     2.083995
C     3.609672    -1.903026     4.004959
C     3.369765    -3.494303     2.088089
O     3.735733     0.728258     2.595291
N     1.877282     2.160148     1.202638
C     0.649755     2.731940     1.008936
O     0.776219     4.055207     0.819827
C    -0.394214     4.860551     0.438483
C    -0.983048     4.338937    -0.868279
C     0.205178     6.244932     0.236818
C    -1.413685     4.876074     1.570788
O    -0.401869     2.110931     1.045054
N    -3.167613    -1.315758    -0.999549
C    -3.608562    -0.792808     0.181264
O    -4.695177    -1.487587     0.579466
C    -5.443691    -1.098029     1.781049
C    -6.016130     0.303755     1.609185
C    -6.561537    -2.130858     1.829274
C    -4.553940    -1.216884     3.012832
O    -3.118398     0.162684     0.759285
H     1.377541    -5.576673    -2.676512
H     0.785539    -4.242413    -3.687602
H    -0.369156    -5.329826    -2.879736
H     0.299966    -4.059149     0.590946
H     1.104821    -5.456387    -0.149395
H    -0.640855    -5.229648    -0.365744
H     2.002806    -2.461797    -2.335176
H     1.953028    -2.542028    -0.556976
H     2.740457    -3.833155    -1.484092
H    -1.996991    -1.364908    -2.658081
H    -1.025032     0.637185    -0.549718
H    -2.123524     1.075769    -1.892182
H     2.541489    -0.438022    -0.895935
H     3.659811     0.908170    -0.575898
H     1.063765     0.279835     0.931355
H     5.913125    -2.600772     2.557417
H     5.364641    -1.957707     0.998427
H     5.607074    -0.862160     2.381413
H     2.547314    -1.997268     4.252468
H     3.967581    -0.927938     4.337830
H     4.155797    -2.680491     4.548594
H     3.500074    -3.636862     1.012352
H     2.315843    -3.647381     2.337909
H     3.964112    -4.248094     2.612831
H     2.674319     2.758759     1.021438
H    -1.825145     4.977924    -1.153774
H    -1.340370     3.312888    -0.771120
H    -0.237685     4.378038    -1.668483
H     0.653209     6.613343     1.165152
H     0.974895     6.221612    -0.540959
H    -0.578064     6.943943    -0.071107
H    -2.193597     5.609411     1.341387
H    -0.934111     5.171343     2.509947
H    -1.878444     3.897750     1.701159
H    -3.652018    -2.143014    -1.323114
H    -6.601860     0.365929     0.686057
H    -6.680584     0.525880     2.450318
H    -5.225917     1.055918     1.580974
H    -7.178359    -2.077515     0.926592
H    -7.199882    -1.941382     2.697292
H    -6.150963    -3.141989     1.914856
H    -5.162999    -1.069008     3.910421
H    -4.106676    -2.215053     3.064377
H    -3.757511    -0.471153     3.002805
80
diSeCys_aad                                      Eopt  -6451.002397
O    -5.009102    -1.056617     0.687123
C    -4.027099    -1.047779    -0.027156
O    -3.286779    -2.099242    -0.364930
C    -3.678267    -3.505262    -0.128740
C    -2.468580    -4.263448    -0.654567
C    -3.896793    -3.779867     1.350784
C    -4.920589    -3.782662    -0.961846
C    -3.491323     0.218778    -0.699150
C    -2.599802    -0.066450    -1.900495
Se    -0.901110    -0.921415    -1.385543
Se     0.563584     0.684204    -2.216836
C     0.988865     1.624771    -0.569188
C     2.019852     0.923455     0.302087
C     1.424364    -0.299552     1.005972
O     0.538723     0.107637     1.911194
C    -0.032411    -0.816211     2.910856
C    -0.861076    -1.894365     2.232828
C     1.098435    -1.393686     3.752573
C    -0.916760     0.095820     3.746870
O     1.751933    -1.446632     0.774475
N     3.184048     0.581422    -0.466689
C     4.293453     0.103835     0.168383
O     5.094713    -0.503506    -0.721194
C     6.417987    -1.012708    -0.336587
C     6.955217    -1.567189    -1.648770
C     6.267659    -2.124176     0.694594
C     7.291992     0.132175     0.159763
O     4.514096     0.253575     1.363319
N    -2.861096     1.077496     0.286075
C    -2.727376     2.404788    -0.027137
O    -1.750637     2.952564     0.709363
C    -1.398667     4.377659     0.576579
C    -1.034261     4.709856    -0.867045
C    -2.547835     5.229635     1.095758
C    -0.178309     4.498994     1.479016
O    -3.424229     2.984358    -0.848238
H    -1.571607    -3.986918    -0.092046
H    -2.301134    -4.041791    -1.712726
H    -2.633726    -5.339182    -0.544017
H    -4.077423    -4.852044     1.477918
H    -3.010470    -3.515359     1.930585
H    -4.755529    -3.232316     1.740631
H    -5.778711    -3.210843    -0.599832
H    -4.741760    -3.533878    -2.012415
H    -5.166462    -4.847033    -0.896699
H    -4.377316     0.750748    -1.060888
H    -3.111099    -0.721622    -2.609154
H    -2.347690     0.865944    -2.408092
H     1.387670     2.587437    -0.898762
H     0.064308     1.786623    -0.018788
H     2.308559     1.620482     1.095494
H    -1.685832    -1.452503     1.670848
H    -0.263461    -2.507246     1.557166
H    -1.285845    -2.538037     3.009176
H     0.668195    -1.945173     4.594322
H     1.722783    -2.078420     3.175325
H     1.725437    -0.591010     4.153535
H    -1.403898    -0.487139     4.533921
H    -1.692727     0.557318     3.129367
H    -0.324326     0.888153     4.214625
H     2.999620     0.208533    -1.393130
H     6.302379    -2.358788    -2.029965
H     7.025968    -0.776823    -2.402709
H     7.953075    -1.986577    -1.490413
H     7.244402    -2.587433     0.867354
H     5.583813    -2.895556     0.325619
H     5.889887    -1.739347     1.643250
H     6.929312     0.529410     1.109383
H     7.317159     0.940083    -0.578902
H     8.314308    -0.232706     0.301302
H    -2.096868     0.677132     0.819042
H    -0.518149     5.675031    -0.886471
H    -0.360889     3.955176    -1.281171
H    -1.918705     4.772157    -1.502125
H    -2.249330     6.282780     1.082526
H    -2.793198     4.955827     2.126947
H    -3.437722     5.114368     0.473413
H     0.152919     5.541042     1.507200
H     0.645488     3.884853     1.104836
H    -0.417983     4.181853     2.498509
80
diSeCys_aae                                      Eopt  -6450.976103
O    -4.822736    -0.933357     1.185697
C    -4.097057    -0.966023     0.212934
O    -3.966607    -1.971803    -0.649751
C    -4.499001    -3.325433    -0.371452
C    -3.920358    -3.826080     0.945529
C    -6.019810    -3.285548    -0.377861
C    -3.964045    -4.141721    -1.538162
C    -3.119020     0.147131    -0.164808
C    -1.720692    -0.227579     0.319231
Se    -1.011378    -1.795206    -0.624784
Se     1.140874    -1.626064     0.224415
C     1.778571    -0.301403    -1.076099
C     3.030488     0.436721    -0.611292
C     4.160007    -0.571634    -0.399179
O     3.974979    -1.183386     0.769882
C     4.717027    -2.405347     1.151933
C     4.488466    -3.482365     0.100343
C     4.063616    -2.792162     2.469789
C     6.187198    -2.064190     1.343637
O     5.036201    -0.799719    -1.207170
N     3.375083     1.434289    -1.596203
C     4.414212     2.305316    -1.417287
O     4.793718     2.319716    -0.132239
C     5.899530     3.163844     0.343538
C     7.192168     2.760202    -0.352973
C     5.556967     4.633504     0.139504
C     5.957615     2.822880     1.825965
O     4.882730     2.984331    -2.322239
N    -3.493946     1.410109     0.417372
C    -4.627723     2.025676    -0.032005
O    -4.973539     3.015923     0.803015
C    -6.154354     3.854741     0.544292
C    -6.152339     4.806888     1.732056
C    -7.411855     2.994528     0.547485
C    -5.972803     4.621824    -0.759281
O    -5.203264     1.710216    -1.065829
H    -4.313876    -3.271946     1.800092
H    -2.829607    -3.741472     0.935539
H    -4.184114    -4.881236     1.068022
H    -6.407405    -2.698618     0.456576
H    -6.387616    -2.858418    -1.316274
H    -6.402351    -4.307823    -0.294170
H    -4.313108    -3.731295    -2.490722
H    -4.318730    -5.173129    -1.453683
H    -2.870104    -4.148611    -1.535910
H    -3.116854     0.247484    -1.253629
H    -1.040230     0.601575     0.113932
H    -1.714502    -0.440725     1.391457
H     1.955954    -0.811659    -2.026821
H     0.971823     0.423167    -1.205309
H     2.825633     0.924548     0.344919
H     3.417242    -3.622912    -0.072054
H     4.972922    -3.235693    -0.846307
H     4.905411    -4.425821     0.466291
H     4.551376    -3.685879     2.869887
H     4.161149    -1.985339     3.202626
H     3.001523    -3.011074     2.324416
H     6.707845    -2.943981     1.734969
H     6.655749    -1.772775     0.402024
H     6.300936    -1.250104     2.066246
H     3.195069     1.207839    -2.566361
H     8.027408     3.300657     0.103590
H     7.162969     2.998143    -1.417711
H     7.371255     1.687233    -0.231130
H     5.520943     4.891132    -0.920363
H     4.590288     4.867054     0.597573
H     6.321727     5.248871     0.624038
H     6.758809     3.394187     2.303729
H     6.157673     1.756603     1.968722
H     5.012144     3.071700     2.318053
H    -3.245076     1.568627     1.386074
H    -6.999606     5.494296     1.653246
H    -5.229484     5.394948     1.755589
H    -6.240832     4.253530     2.672280
H    -8.290460     3.646023     0.503927
H    -7.436172     2.318133    -0.308489
H    -7.468425     2.405738     1.468845
H    -5.983100     3.952918    -1.621498
H    -5.028262     5.175579    -0.747702
H    -6.789472     5.342954    -0.866097
80
diSeCys_aaf                                      Eopt  -6451.001830
O     0.926788     2.661120     2.011757
C     0.873920     2.827009     0.806955
O    -0.167490     3.261671     0.121961
C    -1.487730     3.464300     0.762260
C    -1.431998     4.730077     1.601990
C    -1.878589     2.236870     1.575979
C    -2.406095     3.626679    -0.438017
C     2.065181     2.557241    -0.116909
C     1.638042     1.860891    -1.410149
Se     1.129594     0.034536    -0.865292
Se     0.095422    -0.744496    -2.770090
C    -1.729324    -0.168831    -2.375238
C    -2.183861    -0.673053    -1.013829
C    -3.614879    -0.212293    -0.737741
O    -4.122107    -0.832476     0.319515
C    -5.510168    -0.597639     0.768015
C    -5.640472    -1.545378     1.950977
C    -5.676934     0.848388     1.213925
C    -6.477786    -0.983375    -0.343182
O    -4.175766     0.637297    -1.406122
N    -2.033020    -2.099066    -0.874890
C    -1.202727    -2.738559    -0.008346
O    -0.681640    -1.892572     0.892315
C     0.300044    -2.334584     1.893396
C     0.672242    -1.035977     2.598073
C    -0.365063    -3.297463     2.867362
C     1.518202    -2.944067     1.211780
O    -1.003972    -3.948864    -0.059330
N     2.995139     1.768457     0.673050
C     4.060483     1.119665     0.130027
O     4.475830     0.160615     0.975120
C     5.486750    -0.824168     0.563834
C     5.001712    -1.579478    -0.668554
C     6.826598    -0.135384     0.338483
C     5.552620    -1.752919     1.768037
O     4.553181     1.390115    -0.958036
H    -1.149649     5.590384     0.987109
H    -0.719824     4.627403     2.424216
H    -2.422779     4.921385     2.026378
H    -1.382808     2.209910     2.546295
H    -1.621768     1.322821     1.037393
H    -2.960316     2.252509     1.731856
H    -2.066372     4.447519    -1.076907
H    -2.436575     2.706189    -1.027063
H    -3.420368     3.848826    -0.094691
H     2.500599     3.533137    -0.375591
H     0.777695     2.356189    -1.856644
H     2.461700     1.810518    -2.120075
H    -1.774682     0.918631    -2.421629
H    -2.334701    -0.587614    -3.185580
H    -1.549341    -0.210501    -0.251642
H    -6.641214    -1.456904     2.383839
H    -5.488272    -2.582246     1.635428
H    -4.904855    -1.301868     2.723844
H    -6.680607     0.973930     1.632598
H    -4.950178     1.094623     1.993557
H    -5.558934     1.542757     0.380763
H    -7.496953    -0.972807     0.055765
H    -6.262507    -1.994922    -0.702562
H    -6.427247    -0.287626    -1.182473
H    -2.397107    -2.685811    -1.614050
H     1.410641    -1.243176     3.378579
H     1.104586    -0.323630     1.891737
H    -0.205832    -0.577953     3.063171
H    -1.261296    -2.842586     3.301814
H    -0.642327    -4.231628     2.375038
H     0.332344    -3.522687     3.680648
H     1.273952    -3.884047     0.714945
H     1.929204    -2.246899     0.476629
H     2.286362    -3.132810     1.968034
H     2.634684     1.419894     1.554112
H     4.935824    -0.924836    -1.539337
H     4.019598    -2.025728    -0.485948
H     5.708256    -2.385759    -0.890429
H     7.104602     0.452783     1.219255
H     7.598525    -0.895041     0.178379
H     6.794901     0.521606    -0.532171
H     5.858337    -1.204164     2.664478
H     6.282161    -2.546539     1.581717
H     4.577609    -2.213293     1.952888
80
diSeCys_aag                                      Eopt  -6450.986679
O     1.748357    -3.488357    -0.218481
C     1.110769    -2.524073     0.161009
O     0.285982    -2.477262     1.198719
C    -0.063247    -3.677765     1.983744
C     1.182987    -4.236311     2.657253
C    -0.746406    -4.690299     1.074707
C    -1.038488    -3.127261     3.013305
C     1.123710    -1.170294    -0.546878
C    -0.073788    -1.088332    -1.482534
Se     0.067800     0.578130    -2.504713
Se    -1.949654     1.637383    -2.081035
C    -1.388246     2.570712    -0.457689
C    -1.506582     1.627801     0.739858
C    -0.832928     2.252550     1.952063
O     0.468884     2.355426     1.695648
C     1.429606     2.920715     2.662881
C     2.745024     2.843857     1.901937
C     1.060755     4.365023     2.972303
C     1.463354     2.040460     3.904626
O    -1.403713     2.598793     2.967557
N    -2.892786     1.311128     0.981290
C    -3.397679     0.142628     0.480923
O    -4.714094     0.269987     0.261444
C    -5.476163    -0.818311    -0.371061
C    -5.482532    -2.047091     0.529098
C    -4.905303    -1.106135    -1.754850
C    -6.872380    -0.223181    -0.482668
O    -2.734713    -0.870236     0.301095
N     2.340771    -0.965257    -1.288000
C     3.475440    -0.592676    -0.636512
O     4.508364    -0.566588    -1.491971
C     5.857810    -0.197055    -1.039466
C     6.348171    -1.196582     0.000522
C     5.860362     1.235212    -0.518832
C     6.677753    -0.304728    -2.317639
O     3.512169    -0.309638     0.555191
H     1.690920    -3.453424     3.229658
H     1.880640    -4.654971     1.930231
H     0.884986    -5.027971     3.352148
H    -1.123909    -5.517467     1.683988
H    -1.595014    -4.229008     0.560053
H    -0.055530    -5.095508     0.332794
H    -0.552278    -2.373991     3.641265
H    -1.899027    -2.668111     2.518617
H    -1.392148    -3.939001     3.655782
H     1.051354    -0.383720     0.207861
H    -1.012606    -1.080318    -0.926956
H    -0.077272    -1.914925    -2.198786
H    -0.370058     2.927886    -0.611000
H    -2.063545     3.425066    -0.339529
H    -0.984421     0.693632     0.523382
H     3.555789     3.219793     2.533143
H     2.701590     3.454847     0.994499
H     2.968778     1.812147     1.616856
H     0.956048     4.938964     2.045892
H     0.131591     4.432884     3.540674
H     1.864073     4.816296     3.563272
H     0.524017     2.091132     4.458637
H     2.271901     2.378753     4.560271
H     1.659732     0.999582     3.628345
H    -3.532675     2.096483     0.969957
H    -4.490257    -2.494906     0.599691
H    -5.825691    -1.780670     1.534214
H    -6.175062    -2.788617     0.117978
H    -4.905399    -0.196596    -2.363653
H    -5.535801    -1.851104    -2.250761
H    -3.886137    -1.491555    -1.696769
H    -7.544331    -0.946902    -0.953216
H    -6.855700     0.684421    -1.094150
H    -7.268301     0.025876     0.507016
H     2.439778    -1.404479    -2.194383
H     7.398757    -0.989705     0.228072
H     5.771279    -1.126393     0.924223
H     6.277411    -2.217708    -0.388250
H     5.298721     1.322924     0.412355
H     6.893966     1.545735    -0.335362
H     5.427369     1.912420    -1.262337
H     6.638484    -1.322546    -2.718372
H     6.301632     0.386698    -3.078266
H     7.721622    -0.054641    -2.106878
80
diSeCys_aah                                      Eopt  -6450.991958
O    -4.947911     1.538755     0.356323
C    -3.781858     1.558676     0.012911
O    -3.086406     2.629450    -0.357754
C    -3.715629     3.960445    -0.496191
C    -2.554366     4.832199    -0.949353
C    -4.797301     3.895741    -1.565962
C    -4.248130     4.424755     0.852855
C    -2.909315     0.315748    -0.101860
C    -2.819862    -0.059353    -1.584980
Se    -1.857308    -1.740868    -1.842853
Se     0.316589    -0.953331    -1.906529
C     0.761336    -1.080254    -0.002384
C     1.812381    -0.054564     0.395622
C     3.019021    -0.275725    -0.511449
O     3.712246    -1.318314    -0.070906
C     4.648621    -2.062761    -0.939014
C     5.082983    -3.217964    -0.050264
C     3.878919    -2.571117    -2.150511
C     5.833506    -1.183058    -1.309209
O     3.217673     0.356653    -1.531214
N     1.272884     1.278993     0.301324
C     2.013292     2.383991     0.607522
O     3.110699     2.028474     1.292096
C     4.104947     3.015845     1.733233
C     3.471083     3.983474     2.723505
C     5.149035     2.146031     2.419350
C     4.704180     3.721961     0.524053
O     1.677115     3.524593     0.314157
N    -3.450157    -0.778920     0.665429
C    -2.633178    -1.469002     1.511123
O    -3.099290    -2.709741     1.705800
C    -2.270140    -3.717192     2.391206
C    -3.069648    -4.996706     2.191253
C    -2.157796    -3.374078     3.870210
C    -0.906377    -3.823784     1.714959
O    -1.628465    -0.991832     2.027076
H    -2.901886     5.859508    -1.092475
H    -2.144197     4.469176    -1.896877
H    -1.756998     4.836385    -0.199904
H    -5.635835     3.270422    -1.253799
H    -5.170820     4.907098    -1.754612
H    -4.386486     3.503040    -2.501578
H    -5.103174     3.829391     1.176221
H    -3.463273     4.366254     1.613879
H    -4.562211     5.469884     0.767264
H    -1.913729     0.546465     0.283187
H    -2.326663     0.716416    -2.171401
H    -3.820135    -0.238339    -1.994094
H     1.141315    -2.085689     0.168532
H    -0.147694    -0.913508     0.572152
H     2.106770    -0.266224     1.427285
H     5.796593    -3.847379    -0.589693
H     5.565351    -2.845256     0.858660
H     4.222284    -3.831236     0.234058
H     3.597791    -1.757091    -2.821901
H     2.971816    -3.095559    -1.832448
H     4.508619    -3.273791    -2.704949
H     5.531332    -0.351025    -1.946926
H     6.570220    -1.788229    -1.847257
H     6.311107    -0.786222    -0.407809
H     0.564184     1.435429    -0.406107
H     4.251075     4.622690     3.149347
H     2.995606     3.433241     3.542040
H     2.725383     4.616424     2.239436
H     4.709067     1.607611     3.264621
H     5.565039     1.417351     1.716899
H     5.963475     2.773441     2.793125
H     3.965761     4.349516     0.021968
H     5.533968     4.354587     0.854825
H     5.095176     2.989805    -0.189550
H    -4.188101    -1.317175     0.227825
H    -3.146492    -5.244229     1.127788
H    -4.078421    -4.890645     2.602390
H    -2.571614    -5.824116     2.704928
H    -1.607729    -2.443016     4.018623
H    -3.152322    -3.277632     4.317903
H    -1.626867    -4.179923     4.387330
H    -0.409860    -4.732395     2.070750
H    -1.018482    -3.898360     0.628823
H    -0.273073    -2.968975     1.948827
80
diSeCys_aai                                      Eopt  -6450.988869
O    -4.250336     1.339681    -1.013228
C    -3.324956     0.560751    -1.125005
O    -3.371250    -0.658108    -1.660617
C    -4.644946    -1.340562    -1.982556
C    -4.175466    -2.701072    -2.474622
C    -5.464478    -1.475386    -0.707214
C    -5.374035    -0.583312    -3.082681
C    -1.919874     0.814571    -0.599802
C    -1.712986     0.040292     0.706561
Se    -1.770370    -1.903179     0.443095
Se    -0.451483    -2.578446     2.233665
C     1.286939    -2.634030     1.336477
C     1.730354    -1.220862     0.993503
C     1.827689    -0.432643     2.295747
O     1.115109     0.685112     2.237158
C     0.854192     1.524878     3.429106
C     0.041437     2.675079     2.856372
C     2.163239     2.027369     4.020301
C     0.019939     0.713240     4.409343
O     2.481397    -0.830520     3.242004
N     3.017129    -1.195755     0.330062
C     3.070655    -1.384136    -1.020042
O     4.345960    -1.526881    -1.413378
C     4.687194    -1.665722    -2.838065
C     6.206229    -1.758603    -2.809338
C     4.237931    -0.427418    -3.603438
C     4.081277    -2.947584    -3.395555
O     2.082847    -1.391020    -1.743470
N    -1.689465     2.216954    -0.397713
C    -0.593427     2.837002    -0.909418
O    -0.546087     4.107572    -0.474803
C     0.508949     5.026387    -0.927136
C     0.405661     5.229165    -2.433668
C     0.167580     6.312157    -0.186880
C     1.879860     4.513760    -0.502800
O     0.214667     2.301045    -1.659000
H    -3.542249    -2.595719    -3.360919
H    -5.043089    -3.313048    -2.737844
H    -3.607242    -3.217163    -1.695039
H    -6.348646    -2.085351    -0.916918
H    -4.878333    -1.974748     0.070248
H    -5.798333    -0.504004    -0.335929
H    -5.735786     0.384838    -2.732942
H    -6.230976    -1.179260    -3.412511
H    -4.714354    -0.429289    -3.942556
H    -1.195421     0.469339    -1.341874
H    -2.472008     0.315686     1.443258
H    -0.727399     0.272629     1.101375
H     1.210903    -3.258262     0.445239
H     1.971477    -3.087120     2.060777
H     1.008529    -0.752178     0.324905
H     0.607925     3.204398     2.086450
H    -0.201904     3.380469     3.656335
H    -0.892003     2.314377     2.417556
H     1.937837     2.777976     4.784550
H     2.772894     2.503895     3.245671
H     2.737187     1.221222     4.478501
H    -0.901531     0.372459     3.928343
H     0.567161    -0.153914     4.785822
H    -0.245938     1.349490     5.259404
H     3.841336    -1.425377     0.871944
H     6.530555    -2.622700    -2.220946
H     6.586330    -1.871156    -3.828892
H     6.641890    -0.853472    -2.374583
H     4.627766    -0.477708    -4.625087
H     3.149759    -0.360489    -3.646773
H     4.633223     0.477794    -3.130971
H     4.457691    -3.108628    -4.410820
H     2.992180    -2.889443    -3.432576
H     4.373798    -3.806488    -2.782713
H    -2.282797     2.728625     0.240917
H     0.661783     4.317883    -2.977099
H     1.096106     6.022575    -2.737138
H    -0.608995     5.535911    -2.708129
H     0.193839     6.152953     0.895643
H     0.895757     7.087792    -0.441483
H    -0.829556     6.667141    -0.465839
H     2.632275     5.270187    -0.748371
H     2.136080     3.585598    -1.015588
H     1.909448     4.344169     0.577833
80
diSeCys_aaj                                      Eopt  -6451.000310
O    -0.272759     4.052155    -0.154511
C    -0.532585     2.921074     0.212757
O    -0.215063     2.372770     1.378000
C     0.616643     3.066309     2.381118
C     1.979136     3.364419     1.769901
C     0.731728     2.019919     3.479543
C    -0.101499     4.312384     2.877292
C    -1.284498     1.911308    -0.647423
C    -0.691372     1.922037    -2.043112
Se     1.145518     1.215883    -1.909684
Se     0.533760    -0.933443    -1.298212
C     0.559587    -0.728190     0.645193
C     1.339378    -1.882008     1.275062
C     0.635864    -3.186282     0.911960
O    -0.628863    -3.135068     1.297714
C    -1.645503    -4.097165     0.811385
C    -1.694233    -4.039236    -0.709349
C    -2.927750    -3.543021     1.412309
C    -1.335653    -5.487802     1.343876
O     1.175677    -4.089009     0.298147
N     2.703546    -1.976314     0.801645
C     3.474842    -0.856929     0.681042
O     4.451979    -1.072703    -0.212632
C     5.443029    -0.030692    -0.521962
C     6.279745     0.270752     0.714277
C     6.288053    -0.691308    -1.601844
C     4.748607     1.208433    -1.072793
O     3.295389     0.172907     1.319188
N    -2.707434     2.148491    -0.617704
C    -3.546104     1.090548    -0.416835
O    -4.819227     1.470731    -0.596941
C    -5.928240     0.533362    -0.354192
C    -5.846275    -0.634869    -1.328588
C    -5.915913     0.078996     1.099754
C    -7.153961     1.388766    -0.641062
O    -3.162640    -0.029206    -0.099172
H     2.400941     2.455050     1.332599
H     2.653449     3.712500     2.558895
H     1.913082     4.139012     1.003457
H     1.339084     2.412733     4.300334
H     1.209910     1.114220     3.096158
H    -0.256837     1.760834     3.871295
H     0.465194     4.740221     3.710476
H    -1.103234     4.060062     3.240255
H    -0.186076     5.064988     2.091327
H    -1.153061     0.924185    -0.208707
H    -0.612490     2.936073    -2.446796
H    -1.260222     1.284879    -2.722315
H     1.035828     0.225307     0.856047
H    -0.472737    -0.718248     0.991968
H     1.306982    -1.757227     2.364408
H    -2.529052    -4.655473    -1.057280
H    -1.862829    -3.012944    -1.049229
H    -0.775392    -4.418115    -1.161041
H    -3.772261    -4.171143     1.114142
H    -2.871322    -3.534127     2.505319
H    -3.107624    -2.524190     1.057751
H    -0.425861    -5.894976     0.899318
H    -1.222523    -5.464678     2.432443
H    -2.170558    -6.153083     1.101914
H     2.850921    -2.694022     0.100132
H     5.681653     0.748403     1.492545
H     6.716970    -0.650148     1.113913
H     7.097151     0.944935     0.439121
H     5.673217    -0.941060    -2.472275
H     6.752798    -1.607893    -1.225116
H     7.079415    -0.006533    -1.920338
H     5.506203     1.897232    -1.460210
H     4.169972     1.718957    -0.302091
H     4.081576     0.936053    -1.896155
H    -3.086472     2.999187    -1.013685
H    -4.977140    -1.262179    -1.125237
H    -5.791742    -0.269915    -2.359459
H    -6.749766    -1.245198    -1.230354
H    -6.828075    -0.490563     1.304060
H    -5.895962     0.944388     1.770290
H    -5.053509    -0.555506     1.309628
H    -8.059743     0.792981    -0.495459
H    -7.139899     1.751960    -1.673497
H    -7.192314     2.249412     0.034134
80
diSeCys_aak                                      Eopt  -6450.999041
O    -2.511902    -1.205388    -2.985124
C    -2.329204    -0.409544    -2.081847
O    -3.136257     0.583453    -1.738211
C    -4.428678     0.815416    -2.412964
C    -4.186288     1.176994    -3.871826
C    -4.991467     2.002025    -1.644566
C    -5.322200    -0.406391    -2.249191
C    -1.059011    -0.417499    -1.220152
C    -0.482571    -1.825849    -1.162281
Se     1.309213    -1.926430    -0.404853
Se     0.964470    -1.713821     1.871270
C     1.072689     0.235206     2.164503
C     1.753839     0.950296     1.015569
C     1.549594     2.450230     1.182441
O     0.322016     2.749760     0.741555
C    -0.280507     4.093473     0.878174
C     0.539700     5.103944     0.089494
C    -0.391223     4.440486     2.355269
C    -1.655430     3.903685     0.254405
O     2.355236     3.226182     1.649992
N     3.134590     0.564392     0.919283
C     3.686362     0.469851    -0.322642
O     4.798576    -0.279708    -0.280604
C     5.514052    -0.640242    -1.512714
C     6.643640    -1.519337    -0.994734
C     4.590456    -1.438362    -2.425606
C     6.069269     0.608560    -2.185636
O     3.212905     1.017261    -1.311233
N    -1.242374     0.200465     0.071340
C    -2.067670    -0.246740     1.050844
O    -2.672389    -1.386702     0.692204
C    -3.514733    -2.144399     1.625026
C    -3.946349    -3.337962     0.784299
C    -4.720616    -1.310155     2.036931
C    -2.685447    -2.602788     2.817570
O    -2.210997     0.343067     2.119199
H    -5.134300     1.485993    -4.323470
H    -3.484298     2.013792    -3.946571
H    -3.793092     0.329425    -4.436003
H    -4.325572     2.866637    -1.724475
H    -5.115464     1.752048    -0.586411
H    -5.968004     2.275877    -2.054477
H    -4.940483    -1.264172    -2.804988
H    -6.321853    -0.164592    -2.623869
H    -5.409639    -0.675580    -1.192549
H    -0.343359     0.220887    -1.753646
H    -0.345604    -2.203883    -2.178600
H    -1.129489    -2.511539    -0.618937
H     1.643547     0.350141     3.090906
H     0.058998     0.604789     2.317023
H     1.269790     0.666962     0.075145
H     0.003597     6.058117     0.073481
H     0.668607     4.767229    -0.944137
H     1.521768     5.263508     0.537437
H     0.591669     4.575761     2.811110
H    -0.930482     3.653957     2.892269
H    -0.952493     5.374157     2.460170
H    -2.226857     3.141645     0.792792
H    -2.209705     4.845583     0.297198
H    -1.565192     3.602791    -0.793786
H     3.536049     0.003272     1.658527
H     6.242717    -2.395421    -0.475440
H     7.257278    -1.862312    -1.832916
H     7.282195    -0.961502    -0.302461
H     4.189151    -2.307150    -1.894973
H     5.163564    -1.797528    -3.286481
H     3.760977    -0.829268    -2.789125
H     6.722292     0.309671    -3.011946
H     6.664326     1.191271    -1.474754
H     5.270250     1.238238    -2.579976
H    -0.895950     1.141637     0.210253
H    -3.075372    -3.919964     0.467205
H    -4.493065    -3.008428    -0.104560
H    -4.599645    -3.987075     1.374691
H    -4.426877    -0.470071     2.667983
H    -5.420420    -1.942612     2.592482
H    -5.236603    -0.925218     1.151679
H    -3.315546    -3.209487     3.476090
H    -2.300329    -1.754219     3.386216
H    -1.844554    -3.217647     2.484937
80
diSeCys_aal                                      Eopt  -6450.995651
O    -3.832596    -2.443243     0.947539
C    -3.574385    -1.677589     0.036851
O    -4.435102    -0.884461    -0.588431
C    -5.872288    -0.856345    -0.247281
C    -6.422358     0.177972    -1.218046
C    -6.484809    -2.225712    -0.509562
C    -6.056683    -0.395854     1.191980
C    -2.180765    -1.541817    -0.577616
C    -1.174078    -2.417465     0.164857
Se     0.632733    -2.076400    -0.548470
Se     1.782963    -2.023454     1.463147
C     1.013114    -0.352305     2.106200
C     1.341504     0.794164     1.153033
C     0.567234     2.027342     1.583513
O    -0.739835     1.760432     1.525400
C    -1.770939     2.720005     1.975639
C    -1.575944     3.006427     3.457557
C    -3.064787     1.956169     1.737191
C    -1.716153     3.972882     1.114412
O     1.068570     3.070700     1.949925
N     2.759395     1.035495     1.121074
C     3.506027     0.436321     0.146663
O     4.779749     0.324167     0.554558
C     5.774761    -0.362401    -0.282184
C     5.346721    -1.808041    -0.507582
C     5.977031     0.399148    -1.586005
C     7.030266    -0.304091     0.576324
O     3.066281     0.094701    -0.942226
N    -1.762133    -0.163333    -0.655857
C    -1.242750     0.306708    -1.826949
O    -0.502016     1.396868    -1.585958
C     0.192516     2.106064    -2.669308
C    -0.835205     2.771746    -3.573474
C     1.117298     1.157564    -3.422355
C     1.009442     3.140117    -1.906707
O    -1.451937    -0.197925    -2.923981
H    -7.498273     0.294964    -1.058494
H    -6.256536    -0.135105    -2.253532
H    -5.940317     1.148070    -1.062495
H    -6.113031    -2.974641     0.191954
H    -7.571492    -2.155209    -0.398898
H    -6.266411    -2.552248    -1.531422
H    -5.652255    -1.118876     1.902204
H    -5.572242     0.571733     1.349525
H    -7.126869    -0.276496     1.388900
H    -2.276860    -1.889397    -1.612822
H    -1.418669    -3.474038     0.052297
H    -1.148571    -2.173160     1.228093
H     1.460440    -0.184424     3.091879
H    -0.062316    -0.489287     2.222308
H     1.025652     0.526734     0.136857
H    -2.414197     3.613065     3.814118
H    -0.649739     3.552674     3.644422
H    -1.562664     2.072337     4.028350
H    -3.062484     1.010840     2.288593
H    -3.203385     1.744286     0.674168
H    -3.909595     2.557541     2.084335
H    -0.799927     4.540268     1.285310
H    -2.572103     4.608723     1.362249
H    -1.781737     3.706614     0.055828
H     3.216507     1.133657     2.019673
H     5.196337    -2.314239     0.451132
H     4.423984    -1.866786    -1.087240
H     6.139108    -2.332272    -1.051437
H     6.821385    -0.037185    -2.129270
H     6.209205     1.449376    -1.380606
H     5.088807     0.348886    -2.217296
H     7.315938     0.733561     0.776152
H     7.855912    -0.797002     0.054675
H     6.868433    -0.814730     1.530843
H    -1.395050     0.263779     0.189282
H    -1.492833     3.426121    -2.991899
H    -1.442460     2.027561    -4.093516
H    -0.318792     3.382435    -4.321207
H     0.556211     0.451276    -4.035393
H     1.768985     1.748816    -4.074659
H     1.743838     0.612118    -2.712018
H     1.561793     3.766936    -2.613050
H     0.360967     3.782265    -1.303983
H     1.727268     2.644409    -1.246964
80
diSeCys_aam                                      Eopt  -6451.005564
O     1.153440    -2.747846     1.194285
C     1.005613    -1.914040     0.322857
O     1.033706    -2.134001    -0.983776
C     1.148151    -3.484928    -1.559807
C     2.503147    -4.075001    -1.197571
C     1.050782    -3.214578    -3.054398
C    -0.021065    -4.339527    -1.089436
C     0.663747    -0.456679     0.621098
C     0.997572     0.567101    -0.457471
Se     0.012769     0.548617    -2.140925
Se    -1.782888    -0.822393    -1.648594
C    -3.201677     0.517937    -1.410847
C    -3.319472     1.016592     0.031846
C    -3.655821    -0.187141     0.902736
O    -2.726529    -0.440835     1.816615
C    -2.742492    -1.692328     2.619796
C    -1.532697    -1.537932     3.527488
C    -2.559511    -2.863708     1.666197
C    -4.019389    -1.772617     3.443715
O    -4.664866    -0.835922     0.703688
N    -2.140653     1.711619     0.493024
C    -1.700216     2.843664    -0.110116
O    -0.544551     3.235427     0.457116
C     0.213808     4.387677    -0.052965
C    -0.608830     5.661788     0.087737
C     0.654037     4.135323    -1.489825
C     1.420090     4.416474     0.875655
O    -2.289057     3.414327    -1.020669
N     1.248824    -0.043299     1.880452
C     2.577204     0.179345     2.065931
O     3.286888    -0.370568     1.066172
C     4.635704     0.099275     0.721338
C     5.625352    -0.277174     1.814678
C     4.598198     1.600239     0.461307
C     4.930217    -0.661591    -0.563714
O     3.034642     0.771885     3.036735
H     2.584558    -4.257811    -0.124707
H     3.305015    -3.397211    -1.505449
H     2.633748    -5.024603    -1.726072
H     1.841065    -2.528984    -3.374775
H     0.081511    -2.771243    -3.302680
H     1.156887    -4.154339    -3.604369
H    -0.003450    -5.291310    -1.629677
H    -0.969982    -3.839832    -1.307059
H     0.035463    -4.546653    -0.019671
H    -0.420664    -0.468737     0.782780
H     2.038113     0.471990    -0.763471
H     0.838624     1.552165    -0.024398
H    -3.010522     1.348876    -2.088917
H    -4.129559     0.022279    -1.706250
H    -4.187726     1.687776     0.076727
H    -0.601756    -1.552585     2.956652
H    -1.506623    -2.375369     4.230858
H    -1.591842    -0.607944     4.101226
H    -1.675560    -2.704477     1.043730
H    -3.429847    -3.001211     1.021277
H    -2.409862    -3.777456     2.249625
H    -3.933295    -2.617267     4.134433
H    -4.899952    -1.920556     2.818203
H    -4.149822    -0.861452     4.036683
H    -1.603511     1.318488     1.251652
H     0.033304     6.525537    -0.112612
H    -1.446454     5.677042    -0.611387
H    -0.995255     5.754172     1.108090
H     1.284463     3.244267    -1.554657
H     1.242275     4.993341    -1.831521
H    -0.202476     4.012971    -2.154895
H     1.107729     4.585094     1.911092
H     1.966427     3.469767     0.825583
H     2.095850     5.223970     0.579250
H     0.641397     0.360188     2.578888
H     6.640558    -0.047252     1.475261
H     5.569454    -1.350273     2.024769
H     5.426771     0.274384     2.734960
H     4.362922     2.157938     1.370620
H     5.580000     1.925854     0.103637
H     3.859753     1.841089    -0.308951
H     5.921856    -0.386985    -0.935211
H     4.912250    -1.740656    -0.384584
H     4.190901    -0.421595    -1.334041
80
diSeCys_aan                                      Eopt  -6450.989267
O     2.735324    -0.114127     1.093341
C     2.666573     0.668853     0.163689
O     2.322965     1.946211     0.222744
C     1.869784     2.568560     1.489092
C     2.998636     2.532502     2.509409
C     0.609663     1.866325     1.975022
C     1.563837     3.996162     1.064858
C     2.882331     0.238125    -1.290709
C     1.509648    -0.038257    -1.896925
Se     0.391940    -1.059667    -0.618028
Se    -1.429421    -1.348948    -2.010463
C    -2.258184     0.386321    -1.688303
C    -2.637257     0.566299    -0.211810
C    -3.326321     1.915680    -0.117527
O    -4.646413     1.808471    -0.046745
C    -5.528441     2.990097    -0.168722
C    -5.257592     3.971351     0.963590
C    -6.916380     2.382277    -0.036109
C    -5.336240     3.608905    -1.546661
O    -2.690648     2.953261    -0.185023
N    -3.428977    -0.534525     0.278691
C    -2.812644    -1.511309     1.011769
O    -3.529298    -2.645119     0.953117
C    -2.969641    -3.909287     1.455090
C    -2.755330    -3.840385     2.961878
C    -1.687380    -4.230087     0.695850
C    -4.060022    -4.915520     1.115657
O    -1.781222    -1.344039     1.649340
N     3.703703    -0.949887    -1.361761
C     4.940473    -1.008707    -0.783879
O     5.398520     0.230167    -0.551912
C     6.648303     0.472781     0.181440
C     6.543132    -0.121935     1.579434
C     7.832136    -0.075652    -0.603766
C     6.700361     1.992671     0.247412
O     5.535133    -2.056804    -0.566326
H     3.214169     1.514083     2.835357
H     3.908101     2.973789     2.090568
H     2.703345     3.123416     3.382267
H     0.228671     2.398273     2.852623
H     0.801284     0.828794     2.253275
H    -0.160761     1.890586     1.200164
H     1.202352     4.564663     1.926626
H     0.790725     4.009948     0.290590
H     2.462081     4.486633     0.676901
H     3.353473     1.055770    -1.842376
H     0.990724     0.899025    -2.101447
H     1.605956    -0.607911    -2.823187
H    -3.146426     0.396385    -2.329731
H    -1.575544     1.173266    -2.012145
H    -1.725608     0.608354     0.388738
H    -4.284718     4.452861     0.857602
H    -6.034111     4.742831     0.952761
H    -5.299899     3.459644     1.930553
H    -7.036541     1.898149     0.938053
H    -7.090182     1.640605    -0.821945
H    -7.670989     3.168838    -0.128168
H    -4.338217     4.036121    -1.660868
H    -5.496285     2.858797    -2.327695
H    -6.072173     4.407470    -1.683263
H    -4.171495    -0.859694    -0.328543
H    -2.505007    -4.839535     3.332938
H    -3.672555    -3.511425     3.461552
H    -1.946499    -3.155698     3.219758
H    -1.884153    -4.284197    -0.379205
H    -1.309111    -5.202598     1.026658
H    -0.915744    -3.478278     0.873766
H    -4.992231    -4.666371     1.632657
H    -3.747360    -5.915959     1.429012
H    -4.248741    -4.931884     0.037743
H     3.218516    -1.838988    -1.375542
H     5.650170     0.256106     2.086151
H     6.499521    -1.212257     1.547384
H     7.421373     0.174613     2.161474
H     7.812027    -1.165891    -0.644723
H     7.828867     0.320236    -1.624639
H     8.760619     0.241223    -0.117924
H     6.736911     2.422898    -0.758401
H     5.820123     2.384996     0.765372
H     7.595063     2.307338     0.792473
80
diSeCys_aao                                      Eopt  -6450.981836
O    -1.814771     0.328136     0.968844
C    -2.310913    -0.455498     0.182731
O    -3.111339    -1.472545     0.478857
C    -3.505976    -1.792418     1.864218
C    -4.392999    -3.014711     1.681153
C    -2.283843    -2.138313     2.701664
C    -4.292621    -0.627924     2.450087
C    -2.123276    -0.360889    -1.337013
C    -0.907091    -1.132465    -1.842288
Se    -0.723747    -2.975034    -1.235682
Se     0.509993    -2.591258     0.683063
C     2.243040    -2.180657    -0.153511
C     2.927588    -1.073147     0.637407
C     4.359566    -0.913109     0.117179
O     4.431232     0.035410    -0.806526
C     5.701399     0.409346    -1.462403
C     6.247219    -0.779496    -2.240764
C     5.272097     1.524363    -2.404001
C     6.675427     0.928259    -0.414003
O     5.271257    -1.616031     0.511475
N     2.141070     0.129444     0.558592
C     2.485540     1.223860     1.287811
O     1.831306     2.300149     0.824235
C     1.932200     3.605737     1.489669
C     3.367422     4.112477     1.424241
C     1.013563     4.478831     0.646243
C     1.412226     3.501866     2.917837
O     3.268986     1.194229     2.229785
N    -1.960989     1.020103    -1.744101
C    -2.933800     1.962949    -1.554035
O    -4.118502     1.377608    -1.333533
C    -5.329993     2.162617    -1.053198
C    -6.394645     1.085055    -0.903300
C    -5.655574     3.074868    -2.228652
C    -5.143424     2.926426     0.250892
O    -2.718257     3.166684    -1.619144
H    -3.831846    -3.824231     1.204122
H    -4.748360    -3.361915     2.655698
H    -5.260447    -2.774196     1.058576
H    -2.618639    -2.426036     3.703403
H    -1.749810    -2.987728     2.267290
H    -1.603477    -1.290053     2.792159
H    -4.698592    -0.928348     3.421298
H    -3.660319     0.249715     2.594362
H    -5.129421    -0.362829     1.797926
H    -3.021715    -0.770321    -1.801960
H    -0.952745    -1.190731    -2.933551
H     0.021675    -0.622390    -1.574949
H     2.856823    -3.081645    -0.173347
H     2.041369    -1.856960    -1.178396
H     3.026466    -1.368896     1.686321
H     7.102686    -0.448692    -2.838133
H     6.576234    -1.579779    -1.575804
H     5.486109    -1.171392    -2.923194
H     6.142891     1.897641    -2.950886
H     4.537995     1.158353    -3.128619
H     4.830765     2.354543    -1.844332
H     6.999074     0.135621     0.262888
H     7.556949     1.334847    -0.919671
H     6.214579     1.731203     0.169836
H     1.636555     0.294869    -0.302033
H     4.036405     3.493526     2.024296
H     3.402941     5.138581     1.804136
H     3.721760     4.119531     0.388476
H    -0.009305     4.090087     0.659646
H     1.003940     5.497129     1.045870
H     1.361458     4.516553    -0.390962
H     1.361599     4.504446     3.354398
H     2.066186     2.885031     3.536999
H     0.404177     3.074569     2.926110
H    -1.024007     1.400178    -1.688653
H    -6.133607     0.391824    -0.098799
H    -7.355958     1.549310    -0.664986
H    -6.503731     0.517530    -1.832940
H    -4.918723     3.872345    -2.333973
H    -6.640420     3.524432    -2.066068
H    -5.693720     2.498683    -3.158972
H    -4.859304     2.241114     1.055303
H    -4.377293     3.698160     0.153635
H    -6.088207     3.406143     0.525337
80
diSeCys_aap                                      Eopt  -6451.000853
O    -4.925093    -0.793864     2.263507
C    -4.034759    -0.928443     1.448207
O    -4.087607    -0.612415     0.158127
C    -5.206566     0.170352    -0.417986
C    -4.734673     0.424373    -1.839289
C    -5.340398     1.484018     0.341286
C    -6.473223    -0.669799    -0.392447
C    -2.638046    -1.391189     1.833710
C    -1.848189    -0.140447     2.263393
Se    -1.302988     0.782991     0.604086
Se    -0.117061     2.540253     1.514996
C     1.618783     1.689338     1.815596
C     2.469406     1.631176     0.550514
C     3.877697     1.151492     0.906804
O     4.368405     0.319400     0.001519
C     5.727402    -0.249448     0.114367
C     5.828062    -1.114376    -1.133364
C     6.759207     0.869774     0.082761
C     5.818244    -1.103473     1.371659
O     4.452206     1.549536     1.905299
N     1.827667     0.849591    -0.468676
C     1.294238     1.423553    -1.582008
O     0.462648     0.536105    -2.152421
C    -0.513830     0.903751    -3.178791
C     0.204717     1.089633    -4.507590
C    -1.417268    -0.324852    -3.204751
C    -1.293295     2.150726    -2.773452
O     1.564075     2.543390    -1.998236
N    -2.009150    -2.102535     0.732788
C    -0.722898    -2.541747     0.859326
O    -0.219022    -2.831812    -0.348358
C     1.024905    -3.605328    -0.486208
C     2.210840    -2.831604     0.074999
C     0.847442    -4.961775     0.183678
C     1.157465    -3.759723    -1.994292
O    -0.150307    -2.660238     1.935659
H    -4.569884    -0.519008    -2.367794
H    -3.803202     0.994719    -1.832038
H    -5.493863     0.997415    -2.379296
H    -5.704810     1.332246     1.358812
H    -4.376545     2.001125     0.378529
H    -6.052639     2.123132    -0.189684
H    -6.308905    -1.624352    -0.902482
H    -7.267099    -0.132761    -0.921152
H    -6.805643    -0.862689     0.629121
H    -2.735355    -2.054336     2.697015
H    -2.455546     0.523669     2.880408
H    -0.943412    -0.424207     2.799933
H     2.107093     2.291785     2.584182
H     1.433448     0.689307     2.217705
H     2.596773     2.643754     0.148293
H     5.715353    -0.506109    -2.036243
H     5.053729    -1.887001    -1.131769
H     6.806680    -1.602250    -1.163243
H     6.600945     1.510120    -0.791082
H     7.757734     0.428070     0.005133
H     6.718726     1.481839     0.985228
H     6.772145    -1.640268     1.367313
H     5.766026    -0.495930     2.276780
H     5.010923    -1.842362     1.389170
H     1.348518     0.015138    -0.154618
H    -0.529341     1.254238    -5.303222
H     0.786019     0.195862    -4.756049
H     0.876322     1.950899    -4.469669
H    -2.240376    -0.170002    -3.907845
H    -1.831179    -0.521757    -2.211548
H    -0.851536    -1.206853    -3.520233
H    -2.130260     2.283840    -3.465769
H    -0.665393     3.042405    -2.808187
H    -1.701019     2.047185    -1.763754
H    -2.318199    -1.867004    -0.203422
H     2.102140    -2.654916     1.145825
H     3.120773    -3.415640    -0.094108
H     2.328602    -1.875964    -0.440587
H    -0.050510    -5.460026    -0.196065
H     1.711606    -5.592593    -0.046980
H     0.770118    -4.865562     1.268672
H     1.233905    -2.780561    -2.475736
H     0.294104    -4.289859    -2.408295
H     2.061066    -4.331136    -2.226342
80
diSeCys_aaq                                      Eopt  -6450.994088
O     3.299627     2.913788    -0.681415
C     3.361117     1.920049     0.016900
O     4.423554     1.145895     0.205418
C     5.666086     1.293402    -0.581289
C     6.527297     0.157952    -0.049560
C     6.303501     2.646244    -0.299252
C     5.347216     1.085768    -2.055227
C     2.174183     1.333358     0.772770
C     1.885884    -0.087173     0.282548
Se     1.617431    -0.084356    -1.657629
Se     0.251311    -1.931516    -1.903547
C    -1.522977    -1.108181    -1.877712
C    -2.126662    -1.063459    -0.468168
C    -3.600064    -0.674893    -0.557438
O    -3.729791     0.454066    -1.248484
C    -5.056081     1.008916    -1.595252
C    -5.810031     1.384790    -0.327187
C    -5.815223     0.004884    -2.452666
C    -4.698770     2.246558    -2.404289
O    -4.504991    -1.328840    -0.078029
N    -1.982386    -2.327667     0.206560
C    -0.981290    -2.483389     1.119468
O    -0.652254    -3.777218     1.232340
C     0.473272    -4.193496     2.084427
C     1.745807    -3.450508     1.689230
C     0.110594    -3.978832     3.547471
C     0.597971    -5.676840     1.766928
O    -0.489581    -1.557996     1.753850
N     1.036645     2.200175     0.655076
C     0.141789     2.335687     1.668097
O    -0.952986     2.971001     1.212460
C    -2.094454     3.251382     2.093412
C    -1.665646     4.119274     3.270291
C    -2.727008     1.937117     2.533518
C    -3.034666     4.025216     1.180553
O     0.334969     1.953458     2.815273
H     6.717255     0.284289     1.020884
H     7.487293     0.149929    -0.573925
H     6.035420    -0.806393    -0.209263
H     5.708350     3.463466    -0.710021
H     6.421665     2.796700     0.778650
H     7.297001     2.672026    -0.758126
H     4.855312     0.120586    -2.208584
H     6.282480     1.088629    -2.623716
H     4.704969     1.877738    -2.445713
H     2.438598     1.266393     1.833183
H     2.721083    -0.749084     0.505405
H     0.971711    -0.456228     0.746350
H    -2.128110    -1.747305    -2.529800
H    -1.452149    -0.116561    -2.323457
H    -1.607322    -0.308176     0.130086
H    -5.205036     2.048401     0.296862
H    -6.724229     1.918687    -0.605651
H    -6.085145     0.502704     0.252999
H    -6.097586    -0.881683    -1.882320
H    -5.208927    -0.299693    -3.311848
H    -6.726570     0.479808    -2.829345
H    -5.614925     2.755623    -2.717561
H    -4.102485     2.942455    -1.807234
H    -4.129863     1.973927    -3.298611
H    -2.228437    -3.153873    -0.325509
H     2.601173    -3.951439     2.154252
H     1.885177    -3.471584     0.603932
H     1.725060    -2.414215     2.023188
H     0.912968    -4.371749     4.180281
H    -0.018723    -2.917555     3.768805
H    -0.813171    -4.511617     3.795769
H     1.380883    -6.121351     2.388217
H     0.862170    -5.827195     0.715332
H    -0.343361    -6.196469     1.971466
H     0.737335     2.466627    -0.273740
H    -1.130071     5.005465     2.913883
H    -1.025163     3.571309     3.962558
H    -2.558700     4.455020     3.807300
H    -2.048641     1.364242     3.168663
H    -3.641590     2.146216     3.097496
H    -2.994553     1.331154     1.662845
H    -2.572056     4.962017     0.853742
H    -3.958324     4.262200     1.716416
H    -3.287236     3.432509     0.297639
80
diSeCys_ab                                       Eopt  -6450.987492
O    -2.326418     3.103184     0.148656
C    -2.153765     2.079562     0.784846
O    -1.158362     1.827968     1.622430
C     0.087940     2.631515     1.593463
C    -0.175622     4.005076     2.190225
C     1.025442     1.823175     2.476913
C     0.599171     2.693936     0.157559
C    -3.037407     0.855541     0.630445
C    -2.331397    -0.135673    -0.312246
Se    -0.840191    -1.076121     0.561637
Se    -0.059241    -2.112735    -1.350489
C     1.177270    -0.711746    -1.910306
C     2.258563    -0.434443    -0.872807
C     2.909548    -1.741757    -0.417269
O     2.396993    -2.095185     0.753650
C     2.676174    -3.384200     1.407015
C     4.127244    -3.399537     1.863568
C     2.338984    -4.540093     0.474518
C     1.714133    -3.353723     2.585866
O     3.739832    -2.349619    -1.065860
N     3.212212     0.479841    -1.450769
C     4.228853     0.966968    -0.689975
O     5.069098     1.690142    -1.447466
C     6.237459     2.359438    -0.856480
C     5.781443     3.388207     0.170761
C     7.187574     1.325183    -0.265637
C     6.871808     3.045253    -2.058439
O     4.322088     0.768050     0.515343
N    -4.299191     1.271625     0.074802
C    -5.378180     0.448005     0.094496
O    -6.383995     0.994134    -0.609697
C    -7.683195     0.316876    -0.734208
C    -7.508535    -1.015576    -1.452392
C    -8.324231     0.160839     0.639072
C    -8.483319     1.287196    -1.592193
O    -5.403705    -0.624269     0.688949
H    -0.576159     3.913796     3.204916
H    -0.876009     4.577071     1.578680
H     0.769945     4.554438     2.243962
H     1.214700     0.836346     2.046873
H     0.599273     1.696361     3.476891
H     1.979527     2.349434     2.570434
H     1.664532     2.941558     0.164223
H     0.070120     3.444120    -0.432631
H     0.473376     1.720064    -0.322719
H    -3.203583     0.388682     1.605986
H    -1.933302     0.381149    -1.190077
H    -3.051938    -0.889757    -0.629757
H     0.607122     0.196933    -2.117062
H     1.618785    -1.083044    -2.842076
H     1.805092     0.024411     0.007430
H     4.810075    -3.406009     1.011024
H     4.308823    -4.298338     2.461663
H     4.341784    -2.523932     2.484201
H     3.007328    -4.573138    -0.387507
H     1.307796    -4.452434     0.121939
H     2.438723    -5.478105     1.029785
H     1.934920    -2.509160     3.245894
H     1.796933    -4.280292     3.161296
H     0.687300    -3.252717     2.219474
H     3.319829     0.501978    -2.456112
H     5.050661     4.072352    -0.272901
H     6.645715     3.976055     0.496045
H     5.335961     2.909052     1.044100
H     8.115187     1.822617     0.035207
H     6.753560     0.837179     0.608598
H     7.434858     0.564252    -1.013096
H     7.766029     3.589725    -1.741306
H     7.163411     2.309516    -2.814597
H     6.174190     3.756998    -2.511047
H    -4.305002     2.092110    -0.518206
H    -6.946342    -1.726431    -0.844512
H    -6.987942    -0.870082    -2.404624
H    -8.495136    -1.439877    -1.664391
H    -8.375676     1.128865     1.148195
H    -9.345101    -0.215080     0.517055
H    -7.766072    -0.539960     1.262131
H    -8.001311     1.433071    -2.564020
H    -8.574757     2.258440    -1.095839
H    -9.487667     0.887246    -1.759581
80
diSeCys_ac                                       Eopt  -6450.985021
O    -0.865544     1.043480     0.441107
C    -1.930538     0.480830     0.255635
O    -2.841165     0.800347    -0.647614
C    -2.632807     1.894110    -1.615605
C    -1.362806     1.661244    -2.425095
C    -3.862773     1.800259    -2.505578
C    -2.604161     3.216836    -0.863651
C    -2.321747    -0.750331     1.077587
C    -1.420962    -1.904963     0.648358
Se    -1.395095    -2.105700    -1.313785
Se     0.876661    -2.250307    -1.716828
C     1.434013    -0.407116    -1.392972
C     2.826345    -0.420767    -0.773660
C     3.405673     0.984839    -0.939279
O     3.148417     1.748267     0.111734
C     3.502710     3.181941     0.144171
C     5.009311     3.348634     0.002784
C     2.723321     3.912115    -0.940971
C     3.037029     3.607767     1.528077
O     3.975410     1.319958    -1.961546
N     2.718356    -0.885820     0.586751
C     3.773042    -1.032145     1.430685
O     4.923989    -0.855146     0.764488
C     6.231147    -0.984479     1.421318
C     6.354473     0.027536     2.552960
C     7.197771    -0.649226     0.293977
C     6.424511    -2.418434     1.895866
O     3.653510    -1.303426     2.620567
N    -3.713446    -1.114023     0.970347
C    -4.655748    -0.254472     1.453256
O    -5.875181    -0.622739     1.033563
C    -7.073142     0.146668     1.404237
C    -6.965764     1.565364     0.859172
C    -7.267543     0.113214     2.914762
C    -8.188508    -0.614706     0.701741
O    -4.390915     0.691195     2.185155
H    -1.339398     0.645836    -2.829669
H    -1.352817     2.367951    -3.261049
H    -0.469437     1.824083    -1.822998
H    -4.777207     1.891712    -1.911890
H    -3.883893     0.844475    -3.038645
H    -3.843142     2.608726    -3.241996
H    -1.735018     3.279336    -0.205934
H    -2.553710     4.038362    -1.585176
H    -3.513733     3.338324    -0.267017
H    -2.099363    -0.512327     2.122247
H    -1.748806    -2.839882     1.107062
H    -0.392504    -1.702526     0.947305
H     1.426436     0.135775    -2.337131
H     0.717908     0.040922    -0.701809
H     3.491508    -1.078858    -1.342039
H     5.264058     4.400027     0.169937
H     5.356569     3.059098    -0.989941
H     5.532235     2.748433     0.753127
H     2.890076     4.988676    -0.834987
H     3.044138     3.608908    -1.939369
H     1.650978     3.720614    -0.834672
H     1.961025     3.443554     1.641206
H     3.243628     4.672127     1.673286
H     3.563089     3.042231     2.303400
H     1.810613    -0.836988     1.028941
H     5.682452    -0.211620     3.378428
H     6.127278     1.034346     2.189563
H     7.384203     0.022550     2.924308
H     7.075728    -1.347381    -0.540022
H     7.025028     0.367672    -0.071750
H     8.227019    -0.718644     0.657922
H     6.279801    -3.117981     1.066131
H     5.727619    -2.668158     2.698337
H     7.445973    -2.538702     2.270656
H    -3.993693    -1.715496     0.205287
H    -6.773457     1.546056    -0.218193
H    -7.914027     2.085673     1.027570
H    -6.168731     2.123902     1.352658
H    -7.273043    -0.920407     3.275918
H    -6.480989     0.666729     3.430277
H    -8.233534     0.565525     3.161115
H    -8.025489    -0.628476    -0.380496
H    -9.147613    -0.128190     0.902081
H    -8.240614    -1.646639     1.062874
80
diSeCys_ad                                       Eopt  -6450.996114
O    -4.615762    -0.854602    -1.505798
C    -3.837716    -0.519864    -0.630785
O    -4.142551     0.125156     0.488155
C    -5.533922     0.491064     0.828366
C    -6.368460    -0.773327     0.976526
C    -6.087020     1.445636    -0.221230
C    -5.373279     1.196990     2.166365
C    -2.347967    -0.837215    -0.678912
C    -1.787884    -0.533922    -2.062550
Se     0.053858    -1.154023    -2.233827
Se     0.996222     0.203496    -0.625641
C     1.449776     1.718401    -1.810216
C     1.984201     2.878577    -0.944861
C     0.772817     3.608668    -0.387520
O     0.352509     3.014241     0.724526
C    -1.036747     3.137993     1.217574
C    -1.231866     4.507530     1.845924
C    -1.997557     2.871625     0.066754
C    -1.116459     2.029359     2.256539
O     0.238084     4.537499    -0.959264
N     2.832069     2.416144     0.143941
C     3.893409     1.595125    -0.120296
O     4.250321     0.951878     1.001123
C     5.313731    -0.064101     0.993753
C     5.295334    -0.569070     2.429770
C     6.649764     0.588038     0.664028
C     4.951843    -1.185818     0.027936
O     4.424962     1.499973    -1.218357
N    -2.158412    -2.223055    -0.294821
C    -1.082269    -2.526582     0.503382
O    -0.722955    -3.803758     0.317837
C     0.525574    -4.322556     0.901627
C     1.705162    -3.505446     0.387700
C     0.435237    -4.325211     2.422107
C     0.579158    -5.744911     0.363396
O    -0.570881    -1.739775     1.287905
H    -5.896475    -1.461489     1.685166
H    -6.502166    -1.282191     0.020207
H    -7.354637    -0.503838     1.367457
H    -6.236036     0.948737    -1.181209
H    -7.051299     1.830509     0.125460
H    -5.410592     2.295123    -0.358700
H    -4.744758     2.086299     2.061433
H    -4.918252     0.529345     2.904421
H    -6.354756     1.507470     2.536344
H    -1.831636    -0.233826     0.069377
H    -2.343267    -1.068868    -2.839633
H    -1.817411     0.537825    -2.271389
H     2.211808     1.389729    -2.516406
H     0.549982     2.007196    -2.357796
H     2.533163     3.573094    -1.585160
H    -2.234555     4.559987     2.282278
H    -0.501283     4.673594     2.643943
H    -1.135266     5.301569     1.102166
H    -2.045907     3.710307    -0.629637
H    -2.995751     2.694361     0.473758
H    -1.686332     1.976849    -0.477139
H    -0.943480     1.052614     1.796429
H    -2.111363     2.027268     2.710836
H    -0.374588     2.185062     3.046281
H     2.368478     2.267380     1.032769
H     6.060712    -1.340082     2.558338
H     5.502440     0.245974     3.130396
H     4.320629    -1.003337     2.673353
H     7.449784    -0.148679     0.789444
H     6.670480     0.953305    -0.364325
H     6.844996     1.423546     1.344203
H     3.952837    -1.571284     0.250438
H     5.670211    -2.003139     0.147312
H     4.977220    -0.846466    -1.008837
H    -2.347384    -2.905860    -1.020904
H     1.731128    -3.513804    -0.706172
H     2.633909    -3.950423     0.758023
H     1.654271    -2.469646     0.726930
H    -0.472693    -4.843163     2.748464
H     1.298501    -4.860448     2.830673
H     0.428838    -3.310803     2.823261
H     0.597450    -5.743589    -0.730896
H     1.484724    -6.240394     0.725571
H    -0.288992    -6.320276     0.700265
80
diSeCys_ae                                       Eopt  -6450.997860
O     4.955306    -0.794727     0.172942
C     3.943890    -0.277915     0.612862
O     3.886552     0.810307     1.366491
C     5.098934     1.556197     1.764449
C     4.518425     2.740939     2.521889
C     5.858687     2.024099     0.530761
C     5.945582     0.681706     2.678182
C     2.556517    -0.890865     0.384619
C     2.482945    -1.504419    -1.008789
Se     0.888919    -2.615880    -1.208349
Se    -0.561903    -1.182605    -2.301587
C    -1.437754    -0.264776    -0.831909
C    -2.769466    -0.891252    -0.460682
C    -2.610601    -2.293614     0.118270
O    -1.668426    -2.284299     1.053504
C    -1.392934    -3.432523     1.939554
C    -1.106203    -4.699244     1.143618
C    -0.149336    -2.977108     2.689024
C    -2.582814    -3.590843     2.874486
O    -3.287319    -3.244052    -0.222975
N    -3.442300    -0.068975     0.534733
C    -4.070959     1.071817     0.109178
O    -4.275331     1.889354     1.152134
C    -4.869322     3.223086     0.969318
C    -3.989930     4.052937     0.041915
C    -4.847915     3.792364     2.380902
C    -6.300295     3.093243     0.464204
O    -4.407760     1.274224    -1.049471
N     1.452836    -0.024529     0.732217
C     1.231339     1.214300     0.199554
O     1.881380     1.361637    -0.958490
C     1.709166     2.556114    -1.796831
C     0.252755     2.698506    -2.219392
C     2.583125     2.231814    -3.000303
C     2.223152     3.786104    -1.062266
O     0.490460     2.037679     0.723268
H     5.329303     3.382559     2.878765
H     3.866437     3.331032     1.870762
H     3.937537     2.401697     3.385175
H     5.190238     2.557024    -0.151422
H     6.319844     1.191415    -0.001692
H     6.645389     2.716596     0.846454
H     5.348927     0.319463     3.521543
H     6.772718     1.278164     3.075912
H     6.362247    -0.172849     2.141377
H     2.509670    -1.718527     1.103263
H     2.485206    -0.753576    -1.797315
H     3.328910    -2.178540    -1.151862
H    -1.580649     0.762882    -1.168217
H    -0.755713    -0.281106     0.014585
H    -3.423027    -0.967872    -1.329789
H    -0.348685    -4.507539     0.380224
H    -0.715326    -5.455672     1.831950
H    -2.003485    -5.090486     0.663493
H     0.134315    -3.735469     3.424560
H     0.684148    -2.834007     1.995793
H    -0.337049    -2.035440     3.214159
H    -2.370077    -4.380222     3.602179
H    -2.769089    -2.660182     3.419809
H    -3.485137    -3.867224     2.322946
H    -2.995701    -0.009861     1.443108
H    -4.358871     5.083351     0.026993
H    -4.002235     3.663319    -0.977388
H    -2.957664     4.064795     0.406518
H    -5.274040     4.799817     2.376868
H    -5.438624     3.168414     3.058995
H    -3.822756     3.850553     2.759829
H    -6.331108     2.693665    -0.550767
H    -6.770968     4.081611     0.466040
H    -6.879434     2.438579     1.123612
H     1.101899    -0.114198     1.675785
H    -0.391753     2.904221    -1.363375
H    -0.089950     1.788320    -2.720019
H     0.170693     3.530318    -2.926352
H     2.220500     1.327362    -3.498718
H     2.553607     3.060460    -3.713773
H     3.621637     2.073158    -2.693666
H     2.202958     4.643098    -1.743109
H     1.605943     4.015644    -0.192006
H     3.256095     3.633262    -0.736958
80
diSeCys_af                                       Eopt  -6450.987888
O    -3.107323    -3.649169    -0.336763
C    -2.775742    -2.483306    -0.425583
O    -3.563386    -1.458702    -0.736253
C    -4.983543    -1.639569    -1.105083
C    -5.073429    -2.500445    -2.357640
C    -5.436116    -0.215563    -1.391016
C    -5.750428    -2.227572     0.071443
C    -1.348785    -1.982720    -0.229215
C    -0.820235    -1.446849    -1.560487
Se     1.092237    -1.050521    -1.290360
Se     1.251798     0.714748    -2.788353
C     0.247279     2.046820    -1.767399
C     0.778754     2.152362    -0.345564
C     2.254136     2.507907    -0.426999
O     3.011958     1.537644     0.063647
C     4.486609     1.573171    -0.042902
C     5.030908     2.789802     0.692410
C     4.900305     0.287481     0.654188
C     4.879232     1.541644    -1.513381
O     2.632997     3.555684    -0.918941
N     0.086418     3.179089     0.402677
C    -1.098426     2.878204     1.005330
O    -1.701715     4.003947     1.419232
C    -2.950462     3.952074     2.195056
C    -4.059371     3.322005     1.361178
C    -2.714236     3.212268     3.505868
C    -3.243492     5.423473     2.452718
O    -1.513796     1.736042     1.154808
N    -0.497295    -3.024767     0.278898
C     0.318499    -2.824006     1.352054
O     1.166202    -3.861223     1.462555
C     2.342296    -3.781018     2.341476
C     3.207750    -2.605071     1.908155
C     1.911823    -3.692568     3.799866
C     3.052515    -5.099357     2.068937
O     0.262944    -1.850171     2.091193
H    -4.754934    -3.526530    -2.165140
H    -6.112354    -2.518775    -2.701393
H    -4.456364    -2.077848    -3.157026
H    -5.328965     0.411258    -0.500651
H    -4.846888     0.222645    -2.202498
H    -6.488694    -0.218971    -1.688712
H    -5.455051    -3.258967     0.270245
H    -5.585459    -1.628203     0.972542
H    -6.820356    -2.209341    -0.159069
H    -1.350417    -1.173366     0.506232
H    -1.325424    -0.524234    -1.843294
H    -0.918609    -2.184721    -2.360632
H     0.406914     2.986757    -2.305391
H    -0.813158     1.789592    -1.772242
H     0.653059     1.203000     0.173413
H     4.624530     2.833899     1.708132
H     6.119477     2.699872     0.765819
H     4.791416     3.718271     0.172276
H     4.450331    -0.576577     0.158210
H     5.988690     0.184318     0.615900
H     4.587924     0.295111     1.702383
H     5.970612     1.503529    -1.587200
H     4.527168     2.429744    -2.041958
H     4.467717     0.652136    -1.998673
H     0.248199     4.144680     0.142839
H    -3.871584     2.261902     1.185675
H    -5.010200     3.426930     1.893453
H    -4.149737     3.833722     0.397359
H    -1.867640     3.650949     4.044109
H    -3.604933     3.305302     4.135373
H    -2.517294     2.152426     3.335302
H    -4.165645     5.518054     3.033522
H    -3.370792     5.963743     1.509290
H    -2.428750     5.888370     3.016708
H    -0.297482    -3.816230    -0.318849
H     4.133222    -2.601127     2.492294
H     2.697195    -1.652598     2.060294
H     3.470597    -2.699633     0.850118
H     1.419311    -2.742825     4.012816
H     1.226953    -4.511309     4.044188
H     2.795351    -3.784178     4.439926
H     3.968613    -5.153116     2.664555
H     3.320246    -5.182136     1.010991
H     2.414050    -5.946920     2.337720
80
diSeCys_ag                                       Eopt  -6450.997048
O     1.766336     2.478213    -1.484700
C     2.232724     2.242848    -0.388196
O     3.496852     2.417772    -0.009035
C     4.560167     2.809991    -0.955438
C     5.798555     2.844748    -0.072069
C     4.694569     1.739494    -2.029514
C     4.264924     4.189470    -1.528249
C     1.446119     1.640825     0.766926
C     1.879932     0.172509     0.913122
Se     1.017299    -0.600953     2.502337
Se     0.430276    -2.733805     1.837812
C    -1.299053    -2.378881     0.998415
C    -1.106323    -1.641992    -0.316846
C    -0.293958    -2.531066    -1.257374
O     0.958293    -2.098674    -1.333927
C     2.048768    -2.893569    -1.934250
C     2.087229    -4.287850    -1.323343
C     3.286231    -2.106865    -1.529803
C     1.862887    -2.917216    -3.443017
O    -0.759730    -3.510616    -1.807486
N    -2.370665    -1.265811    -0.889278
C    -2.484137    -0.108553    -1.586437
O    -3.721637     0.025343    -2.077614
C    -4.102076     1.210786    -2.865450
C    -3.263746     1.279765    -4.135544
C    -3.976338     2.467711    -2.014043
C    -5.560820     0.931779    -3.198069
O    -1.561381     0.691512    -1.729447
N     0.023947     1.762686     0.563151
C    -0.770007     1.881724     1.669603
O    -1.983984     1.366609     1.426333
C    -3.023500     1.358795     2.463389
C    -2.552635     0.572744     3.682307
C    -3.420555     2.788636     2.807649
C    -4.171906     0.630130     1.779828
O    -0.410748     2.410159     2.716986
H     5.679541     3.573679     0.735598
H     6.667701     3.129854    -0.671979
H     5.988516     1.860772     0.367752
H     3.807975     1.691380    -2.664687
H     5.558293     1.974356    -2.659424
H     4.861505     0.759941    -1.571455
H     4.087933     4.908010    -0.721418
H     3.396119     4.174351    -2.188148
H     5.133830     4.527938    -2.101499
H     1.700935     2.194512     1.674408
H     2.960172     0.095294     1.036348
H     1.570695    -0.413822     0.048372
H    -1.910196    -1.790604     1.682692
H    -1.758281    -3.361925     0.845581
H    -0.554055    -0.724187    -0.132005
H     1.214349    -4.880503    -1.601723
H     2.143571    -4.224445    -0.233252
H     2.984590    -4.799287    -1.685638
H     3.237295    -1.082962    -1.910977
H     3.370760    -2.072972    -0.439828
H     4.179413    -2.588204    -1.938245
H     1.800138    -1.897702    -3.836711
H     2.722884    -3.411928    -3.905580
H     0.958220    -3.462425    -3.721238
H    -3.134242    -1.927964    -0.908722
H    -3.660120     2.069148    -4.782044
H    -2.218996     1.502376    -3.912803
H    -3.319090     0.332021    -4.681116
H    -4.356506     3.321358    -2.584293
H    -4.573292     2.374562    -1.101801
H    -2.938426     2.663781    -1.741185
H    -5.656587     0.010791    -3.781695
H    -5.967404     1.759188    -3.786867
H    -6.153724     0.832333    -2.283498
H    -0.387333     1.285374    -0.239977
H    -2.257332    -0.441004     3.396625
H    -3.380828     0.498480     4.394596
H    -1.707404     1.057355     4.172773
H    -4.291249     2.772132     3.471087
H    -3.693463     3.335474     1.899096
H    -2.608570     3.317205     3.310269
H    -5.022994     0.561980     2.463873
H    -4.489454     1.163641     0.879695
H    -3.869717    -0.382004     1.496420
80
diSeCys_ah                                       Eopt  -6450.998928
O     2.145390    -1.460023     2.162700
C     1.969313    -1.966426     1.071640
O     1.478830    -3.178039     0.838681
C     0.778040    -3.960721     1.876028
C     0.245132    -5.146228     1.085780
C     1.766116    -4.405761     2.943202
C    -0.366661    -3.126762     2.437605
C     2.263076    -1.226010    -0.233374
C     1.692615    -1.896619    -1.472582
Se    -0.263089    -1.960993    -1.371443
Se    -0.720783     0.221731    -2.012847
C    -0.425903     1.154975    -0.330877
C    -0.974178     0.400927     0.877232
C    -0.902354     1.235489     2.154984
O     0.101995     2.103879     2.081138
C     0.441203     3.011860     3.193290
C     1.610968     3.803971     2.627976
C     0.871049     2.196661     4.404960
C    -0.740325     3.927003     3.485637
O    -1.639529     1.072567     3.106115
N    -2.288193    -0.165128     0.699821
C    -3.282265     0.591613     0.155977
O    -4.267631    -0.203280    -0.292772
C    -5.349346     0.334968    -1.129421
C    -6.194796     1.321432    -0.333817
C    -6.156904    -0.909705    -1.470431
C    -4.756614     0.950492    -2.391557
O    -3.263085     1.815431     0.117188
N     3.685789    -0.973685    -0.368204
C     4.162648     0.101982    -1.071538
O     3.260238     1.091981    -1.112640
C     3.446950     2.270243    -1.977946
C     4.663870     3.066758    -1.527537
C     2.171452     3.070177    -1.751087
C     3.534310     1.807175    -3.425930
O     5.291688     0.131230    -1.545722
H     1.065047    -5.716778     0.638600
H    -0.423105    -4.804774     0.288852
H    -0.316167    -5.808547     1.751229
H     1.261730    -5.091171     3.631746
H     2.608057    -4.936722     2.487500
H     2.147022    -3.556363     3.512978
H    -0.969775    -3.755131     3.099804
H    -0.000711    -2.274225     3.012469
H    -1.005928    -2.763247     1.627982
H     1.786504    -0.255502    -0.108836
H     1.952706    -1.323243    -2.364114
H     2.041388    -2.926146    -1.588078
H     0.635509     1.345213    -0.202846
H    -0.929470     2.111934    -0.479788
H    -0.315942    -0.455757     1.060094
H     1.304756     4.363433     1.738808
H     2.435685     3.137159     2.358225
H     1.969753     4.514759     3.378169
H     0.039516     1.624481     4.820036
H     1.678601     1.508836     4.135036
H     1.245324     2.876924     5.176528
H    -0.426202     4.694003     4.200588
H    -1.069606     4.427880     2.569495
H    -1.581117     3.376763     3.910818
H    -2.313912    -1.150627     0.471482
H    -5.636971     2.230208    -0.103357
H    -7.079703     1.589097    -0.920295
H    -6.531605     0.864012     0.602285
H    -5.538189    -1.636273    -2.006381
H    -6.544986    -1.380507    -0.561619
H    -7.003107    -0.636662    -2.107778
H    -5.570693     1.263824    -3.052992
H    -4.145192     0.214780    -2.923094
H    -4.140200     1.821958    -2.162555
H     4.280805    -1.790286    -0.448870
H     4.706128     4.001803    -2.095247
H     4.581697     3.316450    -0.464548
H     5.588763     2.512717    -1.692448
H     2.046455     3.311512    -0.691774
H     1.297102     2.513501    -2.097908
H     2.228591     4.006098    -2.314699
H     3.544874     2.681389    -4.084389
H     4.439800     1.224999    -3.608490
H     2.657696     1.199890    -3.674861
80
diSeCys_ai                                       Eopt  -6450.985951
O     4.600164     1.004215    -0.397001
C     3.640845     0.564886     0.204154
O     3.667204    -0.240529     1.265404
C     4.900327    -0.914485     1.729224
C     5.444304    -1.779503     0.601293
C     4.393061    -1.772968     2.877953
C     5.899774     0.122336     2.220288
C     2.190578     0.808769    -0.187735
C     1.628276    -0.422179    -0.906704
Se     1.581603    -2.014214     0.244895
Se    -0.134265    -3.166422    -0.814028
C    -1.636753    -2.528141     0.265930
C    -1.816033    -1.035776     0.059483
C    -2.000087    -0.655099    -1.409979
O    -2.585803    -1.632709    -2.088789
C    -2.688006    -1.618243    -3.561398
C    -3.681943    -0.546837    -3.982218
C    -3.210207    -3.015064    -3.861982
C    -1.306959    -1.418358    -4.175298
O    -1.655022     0.421690    -1.859125
N    -2.908682    -0.489041     0.833459
C    -2.676969    -0.043845     2.101114
O    -3.839558     0.257661     2.699845
C    -3.865145     0.860517     4.042259
C    -3.287182    -0.112781     5.061713
C    -3.128849     2.194125     4.026252
C    -5.353236     1.070434     4.284397
O    -1.558357     0.071784     2.586304
N     2.060053     1.967186    -1.025411
C     1.172540     2.955456    -0.732076
O     1.113752     3.824496    -1.755631
C     0.248058     5.011216    -1.697440
C    -1.210775     4.585345    -1.589864
C     0.679521     5.917096    -0.550824
C     0.512844     5.682106    -3.038331
O     0.542569     3.028823     0.316130
H     6.279689    -2.374918     0.982521
H     5.805443    -1.175453    -0.233788
H     4.670236    -2.463528     0.240228
H     3.629870    -2.473300     2.525716
H     3.961531    -1.149642     3.667242
H     5.223990    -2.344524     3.301552
H     5.435920     0.777727     2.964351
H     6.284201     0.730556     1.399869
H     6.739244    -0.394110     2.696645
H     1.608384     0.994110     0.718451
H     2.208823    -0.652067    -1.804186
H     0.602305    -0.205698    -1.197223
H    -1.430577    -2.751244     1.314185
H    -2.504498    -3.102332    -0.070495
H    -0.915435    -0.518139     0.397000
H    -3.306351     0.453277    -3.757088
H    -3.854902    -0.620426    -5.060632
H    -4.639217    -0.692713    -3.471520
H    -2.503457    -3.771491    -3.506723
H    -4.176239    -3.180572    -3.374730
H    -3.340035    -3.136802    -4.941258
H    -1.388009    -1.557846    -5.257930
H    -0.602067    -2.156897    -3.783352
H    -0.916891    -0.417616    -3.983583
H    -3.859105    -0.731038     0.582726
H    -2.218304    -0.265556     4.903736
H    -3.800555    -1.078023     5.001942
H    -3.437719     0.292214     6.067578
H    -2.057322     2.054931     3.874620
H    -3.521402     2.837362     3.231859
H    -3.285036     2.700301     4.984163
H    -5.890136     0.117267     4.248293
H    -5.505215     1.516635     5.271530
H    -5.777571     1.741766     3.531191
H     2.495472     1.966481    -1.937996
H    -1.466489     3.894665    -2.399678
H    -1.415985     4.101867    -0.633374
H    -1.849395     5.469907    -1.680380
H     1.747053     6.148141    -0.628632
H     0.485073     5.454656     0.418239
H     0.121942     6.857424    -0.608317
H     1.569426     5.951224    -3.134875
H     0.242940     5.016548    -3.864345
H    -0.086186     6.594021    -3.117710
80
diSeCys_aj                                       Eopt  -6450.990831
O     0.863309    -4.225406     0.277190
C     0.589415    -3.047258     0.415563
O    -0.486626    -2.547801     1.009722
C    -1.616515    -3.399838     1.439685
C    -2.576974    -2.389804     2.048181
C    -2.227353    -4.055519     0.208703
C    -1.151368    -4.405343     2.483170
C     1.496543    -1.932667    -0.096137
C     1.844915    -2.230599    -1.543070
Se     0.196239    -2.309073    -2.600395
Se    -0.397537    -0.069171    -2.478098
C    -1.678752    -0.207926    -0.996191
C    -2.301963     1.160676    -0.736361
C    -3.612380     0.978737     0.020260
O    -3.636973     1.639996     1.167080
C    -4.847178     1.680212     2.020200
C    -5.999725     2.293211     1.236550
C    -4.418879     2.593540     3.158533
C    -5.159063     0.282215     2.534350
O    -4.509067     0.295199    -0.439687
N    -1.370599     2.058628    -0.098584
C    -0.511014     2.771773    -0.877407
O     0.464985     3.296731    -0.128641
C     1.655329     3.901190    -0.749505
C     2.316306     2.892945    -1.681753
C     1.269235     5.194291    -1.454337
C     2.545856     4.179217     0.453029
O    -0.654976     2.913662    -2.089267
N     2.669367    -1.841261     0.745779
C     3.200800    -0.617717     1.027130
O     4.395521    -0.759534     1.621216
C     5.139239     0.415689     2.104473
C     5.516083     1.309982     0.930103
C     6.380517    -0.207689     2.726520
C     4.319589     1.150570     3.157683
[truncated: 878,630 more chars]
